# Supplementary material for: Characterizing the phenotypic and genetic structure of psychopathology in UK Biobank
Source: medRxiv. 2023 Sep 6:2023.09.05.23295086. Preprint. [Version 1] doi: 10.1101/2023.09.05.23295086 (PMC10508811; doi:10.1101/2023.09.05.23295086)
Supplement: Supplement 16 [file media-16.xlsx]

## Sheet: Table 1. First-order
Table 1. Phewas results of the first-order p factor polygenic index
phecode	predictor	adjustment	beta	SE	OR	p	type	n_total	n_cases	n_controls	HWE_p	allele_freq	n_no_snp	note	p.value	bonferroni	fdr	neg_sign	description	group
8	P_COMMON_scaled	NA	0.0698981	0.0155937	1.0724	7.37879e-06	logistic	90424	4400	86024	NA	NA	0		TRUE	TRUE	TRUE	0	Intestinal infection	infectious diseases
8.5	P_COMMON_scaled	NA	0.0223254	0.0244413	1.02258	0.361016	logistic	87769	1745	86024	NA	NA	0		FALSE	FALSE	FALSE	0	Bacterial enteritis	infectious diseases
8.51	P_COMMON_scaled	NA	NA	NA	NA	NA	logistic	86039	15	86024	NA	NA	0	[Error: < 20 cases or controls]	NA	NA	NA	0	Intestinal e.coli	infectious diseases
8.52	P_COMMON_scaled	NA	0.00885148	0.029195	1.00889	0.761749	logistic	87237	1213	86024	NA	NA	0		FALSE	FALSE	FALSE	0	Intestinal infection due to C. difficile	infectious diseases
8.6	P_COMMON_scaled	NA	0.219986	0.0411438	1.24606	8.95376e-08	logistic	86633	609	86024	NA	NA	0		TRUE	TRUE	TRUE	0	Viral Enteritis	infectious diseases
8.7	P_COMMON_scaled	NA	-0.0822999	0.131611	0.920996	0.531757	logistic	86085	61	86024	NA	NA	0		FALSE	FALSE	FALSE	1	Intestinal infection due to protozoa	infectious diseases
10	P_COMMON_scaled	NA	-0.030829	0.053694	0.969641	0.565858	logistic	77372	357	77015	NA	NA	0		FALSE	FALSE	FALSE	1	Tuberculosis	infectious diseases
31	P_COMMON_scaled	NA	0.0691693	0.0562336	1.07162	0.218684	logistic	77339	324	77015	NA	NA	0		FALSE	FALSE	FALSE	0	Diseases due to other mycobacteria	infectious diseases
31.1	P_COMMON_scaled	NA	NA	NA	NA	NA	logistic	77021	6	77015	NA	NA	0	[Error: < 20 cases or controls]	NA	NA	NA	0	Leprosy	infectious diseases
38	P_COMMON_scaled	NA	0.0845448	0.0146493	1.08822	7.86817e-09	logistic	82186	5171	77015	NA	NA	0		TRUE	TRUE	TRUE	0	Septicemia	infectious diseases
38.1	P_COMMON_scaled	NA	0.0241821	0.0445257	1.02448	0.587059	logistic	77538	523	77015	NA	NA	0		FALSE	FALSE	FALSE	0	Gram negative septicemia	infectious diseases
38.2	P_COMMON_scaled	NA	0.029524	0.0570069	1.02996	0.604526	logistic	77334	319	77015	NA	NA	0		FALSE	FALSE	FALSE	0	Gram positive septicemia	infectious diseases
38.3	P_COMMON_scaled	NA	0.0589907	0.0183102	1.06077	0.00127419	logistic	80226	3211	77015	NA	NA	0		TRUE	FALSE	TRUE	0	Bacteremia	infectious diseases
41	P_COMMON_scaled	NA	0.105591	0.0129821	1.11137	4.16651e-16	logistic	83649	6634	77015	NA	NA	0		TRUE	TRUE	TRUE	0	Bacterial infection NOS	infectious diseases
41.1	P_COMMON_scaled	NA	0.175068	0.0204832	1.19133	1.26425e-17	logistic	79541	2526	77015	NA	NA	0		TRUE	TRUE	TRUE	0	Staphylococcus infections	infectious diseases
41.11	P_COMMON_scaled	NA	0.176014	0.0306156	1.19245	8.96953e-09	logistic	78122	1107	77015	NA	NA	0		TRUE	TRUE	TRUE	0	Methicillin sensitive Staphylococcus aureus	infectious diseases
41.12	P_COMMON_scaled	NA	0.148333	0.0287271	1.1599	2.42337e-07	logistic	78277	1262	77015	NA	NA	0		TRUE	TRUE	TRUE	0	Methicillin resistant Staphylococcus aureus	infectious diseases
41.2	P_COMMON_scaled	NA	0.042927	0.0279831	1.04386	0.125021	logistic	78346	1331	77015	NA	NA	0		FALSE	FALSE	FALSE	0	Streptococcus infection	infectious diseases
41.21	P_COMMON_scaled	NA	0.0267714	0.0875884	1.02713	0.759871	logistic	77149	134	77015	NA	NA	0		FALSE	FALSE	FALSE	0	Rheumatic fever / chorea	infectious diseases
41.4	P_COMMON_scaled	NA	0.113536	0.0419991	1.12023	0.00686574	logistic	77601	586	77015	NA	NA	0		TRUE	FALSE	TRUE	0	E. coli	infectious diseases
41.8	P_COMMON_scaled	NA	0.0445631	0.0409581	1.04557	0.276588	logistic	77635	620	77015	NA	NA	0		FALSE	FALSE	FALSE	0	H. pylori	infectious diseases
41.9	P_COMMON_scaled	NA	0.106158	0.045884	1.112	0.0206887	logistic	77503	488	77015	NA	NA	0		TRUE	FALSE	TRUE	0	Infection with drug-resistant microorganisms	infectious diseases
53	P_COMMON_scaled	NA	0.105989	0.0169524	1.11181	4.0487e-10	logistic	65864	3871	61993	NA	NA	0		TRUE	TRUE	TRUE	0	Herpes zoster	infectious diseases
53.1	P_COMMON_scaled	NA	0.11607	0.0396739	1.12307	0.00343797	logistic	62655	662	61993	NA	NA	0		TRUE	FALSE	TRUE	0	Herpes zoster with nervous system complications	infectious diseases
54	P_COMMON_scaled	NA	0.07951	0.0169129	1.08276	2.58688e-06	logistic	65851	3858	61993	NA	NA	0		TRUE	TRUE	TRUE	0	Herpes simplex	infectious diseases
70	P_COMMON_scaled	NA	0.229204	0.021441	1.2576	1.1339e-26	logistic	64355	2362	61993	NA	NA	0		TRUE	TRUE	TRUE	0	Viral hepatitis	infectious diseases
70.1	P_COMMON_scaled	NA	0.07386	0.0936005	1.07666	0.430055	logistic	62113	120	61993	NA	NA	0		FALSE	FALSE	FALSE	0	Viral hepatitis A	infectious diseases
70.2	P_COMMON_scaled	NA	0.0692019	0.0510358	1.07165	0.175116	logistic	62395	402	61993	NA	NA	0		FALSE	FALSE	FALSE	0	Viral hepatitis B	infectious diseases
70.3	P_COMMON_scaled	NA	0.297168	0.0237037	1.34604	4.69688e-36	logistic	63924	1931	61993	NA	NA	0		TRUE	TRUE	TRUE	0	Viral hepatitis C	infectious diseases
70.4	P_COMMON_scaled	NA	0.148419	0.044331	1.16	0.000814077	logistic	62525	532	61993	NA	NA	0		TRUE	FALSE	TRUE	0	Chronic hepatitis	infectious diseases
70.9	P_COMMON_scaled	NA	0.122687	0.0206101	1.13053	2.63623e-09	logistic	64540	2547	61993	NA	NA	0		TRUE	TRUE	TRUE	0	Hepatitis NOS	infectious diseases
71	P_COMMON_scaled	NA	0.119945	0.0476977	1.12743	0.0119137	logistic	62451	458	61993	NA	NA	0		TRUE	FALSE	TRUE	0	Human immunodeficiency virus [HIV] disease	infectious diseases
71.1	P_COMMON_scaled	NA	0.0883016	0.0494415	1.09232	0.074102	logistic	62419	426	61993	NA	NA	0		FALSE	FALSE	FALSE	0	HIV infection, symptomatic	infectious diseases
78	P_COMMON_scaled	NA	0.0203089	0.0114975	1.02052	0.0773332	logistic	70895	8902	61993	NA	NA	0		FALSE	FALSE	FALSE	0	Viral warts & HPV	infectious diseases
79	P_COMMON_scaled	NA	0.140968	0.0129192	1.15139	1.01554e-27	logistic	68876	6883	61993	NA	NA	0		TRUE	TRUE	TRUE	0	Viral infection	infectious diseases
79.1	P_COMMON_scaled	NA	0.217447	0.0848943	1.2429	0.0104257	logistic	62138	145	61993	NA	NA	0		TRUE	FALSE	TRUE	0	Varicella infection	infectious diseases
79.2	P_COMMON_scaled	NA	0.170136	0.051378	1.18547	0.000928121	logistic	62398	405	61993	NA	NA	0		TRUE	FALSE	TRUE	0	Infectious mononucleosis	infectious diseases
79.9	P_COMMON_scaled	NA	0.135251	0.0235091	1.14482	8.76074e-09	logistic	63929	1936	61993	NA	NA	0		TRUE	TRUE	TRUE	0	Viremia, NOS	infectious diseases
80	P_COMMON_scaled	NA	0.123706	0.0240659	1.13168	2.74266e-07	logistic	89993	1796	88197	NA	NA	0		TRUE	TRUE	TRUE	0	Postoperative infection	infectious diseases
81	P_COMMON_scaled	NA	0.0568937	0.0284782	1.05854	0.0457385	logistic	89479	1282	88197	NA	NA	0		TRUE	FALSE	FALSE	0	Infection/inflammation of internal prosthetic device; implant; and graft	infectious diseases
81.1	P_COMMON_scaled	NA	-0.146366	0.0802174	0.863841	0.068058	logistic	88357	160	88197	NA	NA	0		FALSE	FALSE	FALSE	1	Graft-versus-host disease	infectious diseases
81.11	P_COMMON_scaled	NA	-0.0876945	0.171361	0.916041	0.608823	logistic	88233	36	88197	NA	NA	0		FALSE	FALSE	FALSE	1	Acute graft-versus-host disease	infectious diseases
81.12	P_COMMON_scaled	NA	-0.179091	0.0950249	0.83603	0.0594734	logistic	88311	114	88197	NA	NA	0		FALSE	FALSE	FALSE	1	Chronic graft-versus-host disease	infectious diseases
90	P_COMMON_scaled	NA	0.0461064	0.0345151	1.04719	0.181603	logistic	92207	867	91340	NA	NA	0		FALSE	FALSE	FALSE	0	Sexually transmitted infections (not HIV or hepatitis)	infectious diseases
90.2	P_COMMON_scaled	NA	0.366173	0.0935733	1.4422	9.10728e-05	logistic	91457	117	91340	NA	NA	0		TRUE	FALSE	TRUE	0	Gonococcal infections	infectious diseases
90.3	P_COMMON_scaled	NA	0.89307	0.205348	2.44262	1.36719e-05	logistic	91366	26	91340	NA	NA	0		TRUE	TRUE	TRUE	0	Venereal diseases due to Chlamydia trachomatis	infectious diseases
110	P_COMMON_scaled	NA	0.065255	0.0107876	1.06743	1.45674e-09	logistic	83020	10060	72960	NA	NA	0		TRUE	TRUE	TRUE	0	Dermatophytosis / Dermatomycosis	infectious diseases
110.1	P_COMMON_scaled	NA	0.0646447	0.0113493	1.06678	1.22699e-08	logistic	81966	9006	72960	NA	NA	0		TRUE	TRUE	TRUE	0	Dermatophytosis	infectious diseases
110.11	P_COMMON_scaled	NA	0.0605119	0.014171	1.06238	1.9537e-05	logistic	78494	5534	72960	NA	NA	0		TRUE	TRUE	TRUE	0	Dermatophytosis of nail	infectious diseases
110.12	P_COMMON_scaled	NA	0.0407152	0.0172537	1.04156	0.0182852	logistic	76568	3608	72960	NA	NA	0		TRUE	FALSE	TRUE	0	Althete's foot	infectious diseases
110.13	P_COMMON_scaled	NA	0.0386976	0.0246507	1.03946	0.116452	logistic	74685	1725	72960	NA	NA	0		FALSE	FALSE	FALSE	0	Dermatophytosis of the body	infectious diseases
110.2	P_COMMON_scaled	NA	0.052445	0.0274489	1.05384	0.056051	logistic	74342	1382	72960	NA	NA	0		FALSE	FALSE	FALSE	0	Dermatomycoses	infectious diseases
112	P_COMMON_scaled	NA	0.092581	0.0150095	1.097	6.90878e-10	logistic	77855	4895	72960	NA	NA	0		TRUE	TRUE	TRUE	0	Candidiasis	infectious diseases
112.3	P_COMMON_scaled	NA	0.163475	0.0345521	1.1776	2.2313e-06	logistic	73819	859	72960	NA	NA	0		TRUE	TRUE	TRUE	0	Candidiasis of skin and nails	infectious diseases
117	P_COMMON_scaled	NA	0.0496086	0.0326944	1.05086	0.12918	logistic	73930	970	72960	NA	NA	0		FALSE	FALSE	FALSE	0	Mycoses	infectious diseases
117.1	P_COMMON_scaled	NA	-0.127296	0.131101	0.880473	0.331562	logistic	73021	61	72960	NA	NA	0		FALSE	FALSE	FALSE	1	Histoplasmosis	infectious diseases
117.2	P_COMMON_scaled	NA	0.392501	0.221243	1.48068	0.076051	logistic	72982	22	72960	NA	NA	0		FALSE	FALSE	FALSE	0	Coccidioidomycosis	infectious diseases
117.3	P_COMMON_scaled	NA	NA	NA	NA	NA	logistic	72967	7	72960	NA	NA	0	[Error: < 20 cases or controls]	NA	NA	NA	0	Blastomycotic infection	infectious diseases
117.4	P_COMMON_scaled	NA	0.154618	0.0505574	1.16721	0.0022262	logistic	73359	399	72960	NA	NA	0		TRUE	FALSE	TRUE	0	Aspergillosis	infectious diseases
130	P_COMMON_scaled	NA	-0.0317088	0.0230686	0.968789	0.169273	logistic	84447	1958	82489	NA	NA	0		FALSE	FALSE	FALSE	1	Spirochetal infection	infectious diseases
130.1	P_COMMON_scaled	NA	-0.0347093	0.0235898	0.965886	0.141192	logistic	84360	1871	82489	NA	NA	0		FALSE	FALSE	FALSE	1	Lyme disease	infectious diseases
131	P_COMMON_scaled	NA	-0.153962	0.168242	0.857305	0.360129	logistic	82526	37	82489	NA	NA	0		FALSE	FALSE	FALSE	1	Protozoan infection	infectious diseases
132	P_COMMON_scaled	NA	0.010299	0.054867	1.01035	0.851105	logistic	82830	341	82489	NA	NA	0		FALSE	FALSE	FALSE	0	Infestation (lice, mites)	infectious diseases
132.1	P_COMMON_scaled	NA	0.223223	0.11672	1.2501	0.0558165	logistic	82567	78	82489	NA	NA	0		FALSE	FALSE	FALSE	0	Pediculosis and phthirus infestation	infectious diseases
133	P_COMMON_scaled	NA	0.034735	0.0641739	1.03535	0.588327	logistic	82736	247	82489	NA	NA	0		FALSE	FALSE	FALSE	0	Arthropod-borne diseases	infectious diseases
134	P_COMMON_scaled	NA	-0.316521	0.0806861	0.72868	8.75002e-05	logistic	82646	157	82489	NA	NA	0		TRUE	FALSE	TRUE	1	Helminthiases	infectious diseases
134.1	P_COMMON_scaled	NA	-0.222363	0.101311	0.800625	0.0281741	logistic	82588	99	82489	NA	NA	0		TRUE	FALSE	TRUE	1	Intestinal helminthiases	infectious diseases
136	P_COMMON_scaled	NA	0.0582053	0.0157677	1.05993	0.000222992	logistic	86812	4323	82489	NA	NA	0		TRUE	FALSE	TRUE	0	Other infectious and parasitic diseases	infectious diseases
145	P_COMMON_scaled	NA	0.0161304	0.0380834	1.01626	0.671891	logistic	90692	706	89986	NA	NA	0		FALSE	FALSE	FALSE	0	Cancer of mouth	neoplasms
145.1	P_COMMON_scaled	NA	NA	NA	NA	NA	logistic	90004	18	89986	NA	NA	0	[Error: < 20 cases or controls]	NA	NA	NA	0	Cancer of lip	neoplasms
145.2	P_COMMON_scaled	NA	-0.0526716	0.0558694	0.948691	0.345802	logistic	90311	325	89986	NA	NA	0		FALSE	FALSE	FALSE	1	Cancer of tongue	neoplasms
145.3	P_COMMON_scaled	NA	-0.035541	0.0710273	0.965083	0.616804	logistic	90188	202	89986	NA	NA	0		FALSE	FALSE	FALSE	1	Cancer of major salivary glands	neoplasms
145.4	P_COMMON_scaled	NA	-0.672849	0.235643	0.510253	0.00429869	logistic	90006	20	89986	NA	NA	0		TRUE	FALSE	TRUE	1	Cancer of the gums	neoplasms
145.5	P_COMMON_scaled	NA	-0.266703	0.148049	0.765901	0.0716324	logistic	90033	47	89986	NA	NA	0		FALSE	FALSE	FALSE	1	Cancer of the mouth floor	neoplasms
149	P_COMMON_scaled	NA	0.0575856	0.0364055	1.05928	0.113699	logistic	90759	773	89986	NA	NA	0		FALSE	FALSE	FALSE	0	Cancer of larynx, pharynx, nasal cavities	neoplasms
149.1	P_COMMON_scaled	NA	0.0785436	0.0601606	1.08171	0.1917	logistic	90265	279	89986	NA	NA	0		FALSE	FALSE	FALSE	0	Cancer of oropharynx	neoplasms
149.2	P_COMMON_scaled	NA	0.128219	0.124633	1.1368	0.303586	logistic	90050	64	89986	NA	NA	0		FALSE	FALSE	FALSE	0	Cancer of nasopharynx	neoplasms
149.3	P_COMMON_scaled	NA	0.489128	0.171033	1.63089	0.00423838	logistic	90023	37	89986	NA	NA	0		TRUE	FALSE	TRUE	0	Cancer of hypopharynx	neoplasms
149.4	P_COMMON_scaled	NA	-0.00525613	0.0662058	0.994758	0.936722	logistic	90221	235	89986	NA	NA	0		FALSE	FALSE	FALSE	1	Cancer of larynx	neoplasms
149.5	P_COMMON_scaled	NA	0.00593848	0.053662	1.00596	0.911882	logistic	90340	354	89986	NA	NA	0		FALSE	FALSE	FALSE	0	Hx of malignant neoplasm of oral cavity and pharynx	neoplasms
149.9	P_COMMON_scaled	NA	-0.072864	0.0987235	0.929727	0.460477	logistic	90091	105	89986	NA	NA	0		FALSE	FALSE	FALSE	1	Cancer of of nasal cavities	neoplasms
150	P_COMMON_scaled	NA	0.0655008	0.0416348	1.06769	0.115667	logistic	80642	596	80046	NA	NA	0		FALSE	FALSE	FALSE	0	Cancer of esophagus	neoplasms
151	P_COMMON_scaled	NA	0.14029	0.047345	1.15061	0.00304509	logistic	80502	456	80046	NA	NA	0		TRUE	FALSE	TRUE	0	Cancer of stomach	neoplasms
153	P_COMMON_scaled	NA	0.0120931	0.0216721	1.01217	0.57684	logistic	65130	2306	62824	NA	NA	0		FALSE	FALSE	FALSE	0	Colorectal cancer	neoplasms
153.2	P_COMMON_scaled	NA	0.0304816	0.0240755	1.03095	0.205483	logistic	64682	1858	62824	NA	NA	0		FALSE	FALSE	FALSE	0	Colon cancer	neoplasms
153.3	P_COMMON_scaled	NA	-0.0405309	0.028481	0.960279	0.154711	logistic	64124	1300	62824	NA	NA	0		FALSE	FALSE	FALSE	1	Malignant neoplasm of rectum, rectosigmoid junction, and anus	neoplasms
155	P_COMMON_scaled	NA	0.0743149	0.0393576	1.07715	0.0589991	logistic	80713	667	80046	NA	NA	0		FALSE	FALSE	FALSE	0	Cancer of liver and intrahepatic bile duct	neoplasms
155.1	P_COMMON_scaled	NA	0.0625452	0.0441886	1.06454	0.156946	logistic	80574	528	80046	NA	NA	0		FALSE	FALSE	FALSE	0	Malignant neoplasm of liver, primary	neoplasms
157	P_COMMON_scaled	NA	0.109217	0.035586	1.1154	0.00214706	logistic	80867	821	80046	NA	NA	0		TRUE	FALSE	TRUE	0	Pancreatic cancer	neoplasms
158	P_COMMON_scaled	NA	0.0502344	0.0210686	1.05152	0.0171106	logistic	82446	2400	80046	NA	NA	0		TRUE	FALSE	TRUE	0	Neoplasm of unspecified nature of digestive system	neoplasms
159	P_COMMON_scaled	NA	0.0970111	0.0278357	1.10187	0.0004919	logistic	81393	1347	80046	NA	NA	0		TRUE	FALSE	TRUE	0	Malignant neoplasm of other and ill-defined sites within the digestive organs and peritoneum	neoplasms
159.2	P_COMMON_scaled	NA	0.217639	0.0674724	1.24314	0.0012571	logistic	80273	227	80046	NA	NA	0		TRUE	FALSE	TRUE	0	Malignant neoplasm of small intestine, including duodenum	neoplasms
159.3	P_COMMON_scaled	NA	0.297042	0.0740771	1.34587	6.07441e-05	logistic	80233	187	80046	NA	NA	0		TRUE	FALSE	TRUE	0	Malignant neoplasm of gallbladder and extrahepatic bile ducts	neoplasms
159.4	P_COMMON_scaled	NA	-0.0338081	0.0690925	0.966757	0.624618	logistic	80262	216	80046	NA	NA	0		FALSE	FALSE	FALSE	1	Malignant neoplasm of retroperitoneum and peritoneum	neoplasms
164	P_COMMON_scaled	NA	0.220865	0.0670426	1.24716	0.000986316	logistic	88915	227	88688	NA	NA	0		TRUE	FALSE	TRUE	0	Cancer of intrathoracic organs	neoplasms
165	P_COMMON_scaled	NA	0.0510887	0.0185034	1.05242	0.00576162	logistic	91802	3114	88688	NA	NA	0		TRUE	FALSE	TRUE	0	Cancer within the respiratory system	neoplasms
165.1	P_COMMON_scaled	NA	0.0487071	0.0188313	1.04991	0.00969557	logistic	91691	3003	88688	NA	NA	0		TRUE	FALSE	TRUE	0	Cancer of bronchus; lung	neoplasms
170	P_COMMON_scaled	NA	-0.0383803	0.0263389	0.962347	0.145068	logistic	92110	1495	90615	NA	NA	0		FALSE	FALSE	FALSE	1	Cancer of bone and connective tissue	neoplasms
170.1	P_COMMON_scaled	NA	-0.175377	0.0373817	0.83914	2.71179e-06	logistic	91354	739	90615	NA	NA	0		TRUE	TRUE	TRUE	1	Bone cancer	neoplasms
170.2	P_COMMON_scaled	NA	-0.0320077	0.0305079	0.968499	0.294105	logistic	91724	1109	90615	NA	NA	0		FALSE	FALSE	FALSE	1	Cancer of connective tissue	neoplasms
172	P_COMMON_scaled	NA	-0.0199253	0.00999458	0.980272	0.0461951	logistic	83488	14537	68951	NA	NA	0		TRUE	FALSE	FALSE	1	Skin cancer	neoplasms
172.1	P_COMMON_scaled	NA	0.00580238	0.0182467	1.00582	0.750488	logistic	72300	3349	68951	NA	NA	0		FALSE	FALSE	FALSE	0	Melanomas of skin, dx or hx	neoplasms
172.11	P_COMMON_scaled	NA	0.00886017	0.0200413	1.0089	0.65842	logistic	71686	2735	68951	NA	NA	0		FALSE	FALSE	FALSE	0	Melanomas of skin	neoplasms
172.2	P_COMMON_scaled	NA	-0.0212375	0.0104829	0.978986	0.0427732	logistic	81964	13013	68951	NA	NA	0		TRUE	FALSE	FALSE	1	Other non-epithelial cancer of skin	neoplasms
172.21	P_COMMON_scaled	NA	-0.0186022	0.0134191	0.98157	0.16567	logistic	75889	6938	68951	NA	NA	0		FALSE	FALSE	FALSE	1	Basal cell carcinoma	neoplasms
172.22	P_COMMON_scaled	NA	-0.0208924	0.0178823	0.979324	0.242675	logistic	72755	3804	68951	NA	NA	0		FALSE	FALSE	FALSE	1	Squamous cell carcinoma	neoplasms
172.3	P_COMMON_scaled	NA	-0.0113964	0.020452	0.988668	0.577373	logistic	71761	2810	68951	NA	NA	0		FALSE	FALSE	FALSE	1	Carcinoma in situ of skin	neoplasms
173	P_COMMON_scaled	NA	-0.0167717	0.00987351	0.983368	0.089383	logistic	81999	13048	68951	NA	NA	0		FALSE	FALSE	FALSE	1	Neoplasm of uncertain behavior of skin	neoplasms
174	P_COMMON_scaled	NA	0.0196573	0.0153	1.01985	0.198865	logistic	81146	5359	75787	NA	NA	0		FALSE	FALSE	FALSE	0	Breast cancer	neoplasms
174.1	P_COMMON_scaled	NA	0.0185188	0.0156118	1.01869	0.235541	logistic	80912	5125	75787	NA	NA	0		FALSE	FALSE	FALSE	0	Breast cancer [female]	neoplasms
174.11	P_COMMON_scaled	NA	0.0149185	0.0157456	1.01503	0.343397	logistic	80806	5019	75787	NA	NA	0		FALSE	FALSE	FALSE	0	Malignant neoplasm of female breast	neoplasms
174.2	P_COMMON_scaled	NA	-0.212207	0.109456	0.808797	0.0525327	logistic	75871	84	75787	NA	NA	0		FALSE	FALSE	FALSE	1	Breast cancer [male]	neoplasms
174.3	P_COMMON_scaled	NA	0.0354596	0.0406286	1.0361	0.382786	logistic	76423	636	75787	NA	NA	0		FALSE	FALSE	FALSE	0	Neoplasm of uncertain behavior of breast	neoplasms
175	P_COMMON_scaled	NA	0.0445338	0.0217283	1.04554	0.0404061	logistic	71731	2386	69345	NA	NA	0		TRUE	FALSE	FALSE	0	Acquired absence of breast	neoplasms
180	P_COMMON_scaled	NA	0.0844035	0.0189356	1.08807	8.29606e-06	logistic	76830	3110	73720	NA	NA	0		TRUE	TRUE	TRUE	0	Cervical cancer and dysplasia	neoplasms
180.1	P_COMMON_scaled	NA	0.18691	0.0481448	1.20552	0.000103497	logistic	74163	443	73720	NA	NA	0		TRUE	FALSE	TRUE	0	Cervical cancer	neoplasms
180.3	P_COMMON_scaled	NA	0.0769735	0.0198495	1.08001	0.000105385	logistic	76532	2812	73720	NA	NA	0		TRUE	FALSE	TRUE	0	Cervical intraepithelial neoplasia [CIN] [Cervical dysplasia]	neoplasms
182	P_COMMON_scaled	NA	-0.0781986	0.0337779	0.924781	0.0206085	logistic	77133	933	76200	NA	NA	0		TRUE	FALSE	TRUE	1	Malignant neoplasm of uterus	neoplasms
184	P_COMMON_scaled	NA	0.0713237	0.029242	1.07393	0.0147244	logistic	81075	1243	79832	NA	NA	0		TRUE	FALSE	TRUE	0	Cancer of other female genital organs	neoplasms
184.1	P_COMMON_scaled	NA	0.0413434	0.0330927	1.04221	0.211547	logistic	80793	961	79832	NA	NA	0		FALSE	FALSE	FALSE	0	Malignant neoplasm of ovary and other uterine adnexa	neoplasms
184.11	P_COMMON_scaled	NA	0.0302792	0.0367832	1.03074	0.410406	logistic	80609	777	79832	NA	NA	0		FALSE	FALSE	FALSE	0	Malignant neoplasm of ovary	neoplasms
184.2	P_COMMON_scaled	NA	0.242297	0.0556213	1.27417	1.32349e-05	logistic	80168	336	79832	NA	NA	0		TRUE	TRUE	TRUE	0	Cancer of other female genital organs (excluding uterus and ovary)	neoplasms
185	P_COMMON_scaled	NA	-0.0386748	0.0182371	0.962064	0.0339502	logistic	79585	4905	74680	NA	NA	0		TRUE	FALSE	FALSE	1	Cancer of prostate	neoplasms
187	P_COMMON_scaled	NA	-0.167701	0.0447095	0.845607	0.000176208	logistic	87075	521	86554	NA	NA	0		TRUE	FALSE	TRUE	1	Cancer of other male genital organs	neoplasms
187.1	P_COMMON_scaled	NA	-0.0248096	0.0879383	0.975496	0.777848	logistic	86684	130	86554	NA	NA	0		FALSE	FALSE	FALSE	1	Malignant neoplasm of unspecified male genital organ	neoplasms
187.2	P_COMMON_scaled	NA	-0.201595	0.0577524	0.817426	0.000481809	logistic	86871	317	86554	NA	NA	0		TRUE	FALSE	TRUE	1	Malignant neoplasm of testis	neoplasms
187.8	P_COMMON_scaled	NA	-0.185894	0.104795	0.830361	0.0760834	logistic	86647	93	86554	NA	NA	0		FALSE	FALSE	FALSE	1	Neoplasm of uncertain behavior of male genital organs	neoplasms
189	P_COMMON_scaled	NA	-0.00492606	0.01797	0.995086	0.783988	logistic	92058	3377	88681	NA	NA	0		FALSE	FALSE	FALSE	1	Cancer of urinary organs (incl. kidney and bladder)	neoplasms
189.1	P_COMMON_scaled	NA	0.0139767	0.0244305	1.01407	0.567254	logistic	90442	1761	88681	NA	NA	0		FALSE	FALSE	FALSE	0	Cancer of kidney and renal pelvis	neoplasms
189.11	P_COMMON_scaled	NA	0.00532374	0.025683	1.00534	0.835786	logistic	90271	1590	88681	NA	NA	0		FALSE	FALSE	FALSE	0	Malignant neoplasm of kidney, except pelvis	neoplasms
189.12	P_COMMON_scaled	NA	-0.100195	0.0555197	0.904661	0.0711263	logistic	89017	336	88681	NA	NA	0		FALSE	FALSE	FALSE	1	Malignant neoplasm of renal pelvis	neoplasms
189.2	P_COMMON_scaled	NA	-0.0498603	0.0242581	0.951362	0.0398396	logistic	90494	1813	88681	NA	NA	0		TRUE	FALSE	FALSE	1	Cancer of bladder	neoplasms
189.21	P_COMMON_scaled	NA	-0.0453662	0.02463	0.955647	0.0654883	logistic	90437	1756	88681	NA	NA	0		FALSE	FALSE	FALSE	1	Malignant neoplasm of bladder	neoplasms
189.4	P_COMMON_scaled	NA	-0.0239648	0.0397707	0.97632	0.546793	logistic	89344	663	88681	NA	NA	0		FALSE	FALSE	FALSE	1	Malignant neoplasm of other urinary organs	neoplasms
190	P_COMMON_scaled	NA	-0.0748142	0.078519	0.927916	0.340683	logistic	87465	166	87299	NA	NA	0		FALSE	FALSE	FALSE	1	Cancer of eye	neoplasms
191	P_COMMON_scaled	NA	0.104622	0.0228999	1.11029	4.90794e-06	logistic	89291	1992	87299	NA	NA	0		TRUE	TRUE	TRUE	0	Manlignant and unknown neoplasms of brain and nervous system	neoplasms
191.1	P_COMMON_scaled	NA	0.100065	0.0279256	1.10524	0.000339312	logistic	88624	1325	87299	NA	NA	0		TRUE	FALSE	TRUE	0	Cancer of brain and nervous system	neoplasms
191.11	P_COMMON_scaled	NA	0.105018	0.0293397	1.11073	0.000344415	logistic	88499	1200	87299	NA	NA	0		TRUE	FALSE	TRUE	0	Cancer of brain	neoplasms
193	P_COMMON_scaled	NA	-0.037442	0.0215624	0.96325	0.0824851	logistic	88037	2261	85776	NA	NA	0		FALSE	FALSE	FALSE	1	Thyroid cancer	neoplasms
194	P_COMMON_scaled	NA	0.148409	0.0508046	1.15999	0.00348723	logistic	86173	397	85776	NA	NA	0		TRUE	FALSE	TRUE	0	Cancer of other endocrine glands	neoplasms
195	P_COMMON_scaled	NA	0.0156833	0.013733	1.01581	0.253448	logistic	68709	6263	62446	NA	NA	0		FALSE	FALSE	FALSE	0	Cancer, suspected or other	neoplasms
195.1	P_COMMON_scaled	NA	0.0135821	0.0157286	1.01367	0.387846	logistic	67089	4643	62446	NA	NA	0		FALSE	FALSE	FALSE	0	Malignant neoplasm, other	neoplasms
195.3	P_COMMON_scaled	NA	-0.0132344	0.0368946	0.986853	0.719814	logistic	63211	765	62446	NA	NA	0		FALSE	FALSE	FALSE	1	Malignant neoplasm of head, face, and neck	neoplasms
196	P_COMMON_scaled	NA	0.0166135	0.00977083	1.01675	0.0890709	logistic	76036	13590	62446	NA	NA	0		FALSE	FALSE	FALSE	0	Radiotherapy	neoplasms
197	P_COMMON_scaled	NA	0.0314183	0.00968097	1.03192	0.00117301	logistic	76295	13849	62446	NA	NA	0		TRUE	FALSE	TRUE	0	Chemotherapy	neoplasms
198	P_COMMON_scaled	NA	0.0434473	0.0139687	1.0444	0.00186874	logistic	68384	5938	62446	NA	NA	0		TRUE	FALSE	TRUE	0	Secondary malignant neoplasm	neoplasms
198.1	P_COMMON_scaled	NA	0.00815243	0.0198715	1.00819	0.681617	logistic	65192	2746	62446	NA	NA	0		FALSE	FALSE	FALSE	0	Secondary malignancy of lymph nodes	neoplasms
198.2	P_COMMON_scaled	NA	0.0350921	0.0261108	1.03572	0.178958	logistic	64000	1554	62446	NA	NA	0		FALSE	FALSE	FALSE	0	Secondary malignancy of respiratory organs	neoplasms
198.3	P_COMMON_scaled	NA	0.074478	0.030549	1.07732	0.0147695	logistic	63578	1132	62446	NA	NA	0		TRUE	FALSE	TRUE	0	Secondary malignant neoplasm of digestive systems	neoplasms
198.4	P_COMMON_scaled	NA	0.0744081	0.0279163	1.07725	0.00768965	logistic	63795	1349	62446	NA	NA	0		TRUE	FALSE	TRUE	0	Secondary malignant neoplasm of liver	neoplasms
198.5	P_COMMON_scaled	NA	0.0545966	0.0337338	1.05611	0.105565	logistic	63368	922	62446	NA	NA	0		FALSE	FALSE	FALSE	0	Secondary malignancy of brain/spine	neoplasms
198.6	P_COMMON_scaled	NA	0.0309557	0.0258949	1.03144	0.231918	logistic	64030	1584	62446	NA	NA	0		FALSE	FALSE	FALSE	0	Secondary malignancy of bone	neoplasms
198.7	P_COMMON_scaled	NA	0.0961789	0.0798439	1.10096	0.228363	logistic	62607	161	62446	NA	NA	0		FALSE	FALSE	FALSE	0	Secondary malignant neoplasm of skin	neoplasms
199	P_COMMON_scaled	NA	0.0576096	0.0125344	1.0593	4.30445e-06	logistic	69906	7460	62446	NA	NA	0		TRUE	TRUE	TRUE	0	Neoplasm of uncertain behavior	neoplasms
199.4	P_COMMON_scaled	NA	0.190928	0.0744092	1.21037	0.0102904	logistic	62632	186	62446	NA	NA	0		TRUE	FALSE	TRUE	0	Neurofibromatosis	neoplasms
200	P_COMMON_scaled	NA	0.00840258	0.0286591	1.00844	0.769376	logistic	88081	1263	86818	NA	NA	0		FALSE	FALSE	FALSE	0	Myeloproliferative disease	neoplasms
200.1	P_COMMON_scaled	NA	0.42977	0.0721744	1.5369	2.60713e-09	logistic	68116	196	67920	NA	NA	0		TRUE	TRUE	TRUE	0	Polycythemia vera	neoplasms
201	P_COMMON_scaled	NA	-0.013504	0.0445157	0.986587	0.761619	logistic	87336	518	86818	NA	NA	0		FALSE	FALSE	FALSE	1	Hodgkin's disease	neoplasms
202	P_COMMON_scaled	NA	0.000186434	0.0211106	1.00019	0.992954	logistic	89180	2362	86818	NA	NA	0		FALSE	FALSE	FALSE	0	Cancer of other lymphoid, histiocytic tissue	neoplasms
202.2	P_COMMON_scaled	NA	0.00875968	0.0229	1.0088	0.702077	logistic	88818	2000	86818	NA	NA	0		FALSE	FALSE	FALSE	0	Non-Hodgkins lymphoma	neoplasms
202.21	P_COMMON_scaled	NA	-0.0629168	0.0491309	0.939022	0.200336	logistic	87241	423	86818	NA	NA	0		FALSE	FALSE	FALSE	1	Nodular lymphoma	neoplasms
202.22	P_COMMON_scaled	NA	0.171324	0.0512191	1.18688	0.000823057	logistic	87207	389	86818	NA	NA	0		TRUE	FALSE	TRUE	0	Reticulosarcoma	neoplasms
202.23	P_COMMON_scaled	NA	-0.0714647	0.177622	0.931029	0.687432	logistic	86850	32	86818	NA	NA	0		FALSE	FALSE	FALSE	1	Lymphosarcoma	neoplasms
202.24	P_COMMON_scaled	NA	-0.097991	0.103662	0.906657	0.344509	logistic	86915	97	86818	NA	NA	0		FALSE	FALSE	FALSE	1	Large cell lymphoma	neoplasms
204	P_COMMON_scaled	NA	-0.0748741	0.0256417	0.92786	0.00350021	logistic	88417	1599	86818	NA	NA	0		TRUE	FALSE	TRUE	1	Leukemia	neoplasms
204.1	P_COMMON_scaled	NA	-0.0151052	0.0413968	0.985008	0.715195	logistic	87420	602	86818	NA	NA	0		FALSE	FALSE	FALSE	1	Lymphoid leukemia	neoplasms
204.11	P_COMMON_scaled	NA	0.0707264	0.0801657	1.07329	0.37764	logistic	86974	156	86818	NA	NA	0		FALSE	FALSE	FALSE	0	Lymphoid leukemia, acute	neoplasms
204.12	P_COMMON_scaled	NA	-0.0658603	0.049692	0.936262	0.185049	logistic	87239	421	86818	NA	NA	0		FALSE	FALSE	FALSE	1	Lymphoid leukemia, chronic	neoplasms
204.2	P_COMMON_scaled	NA	-0.192102	0.053871	0.825223	0.000362527	logistic	87175	357	86818	NA	NA	0		TRUE	FALSE	TRUE	1	Myeloid leukemia	neoplasms
204.21	P_COMMON_scaled	NA	-0.120406	0.0641042	0.88656	0.0603417	logistic	87069	251	86818	NA	NA	0		FALSE	FALSE	FALSE	1	Myeloid leukemia, acute	neoplasms
204.22	P_COMMON_scaled	NA	-0.212381	0.0948471	0.808656	0.025143	logistic	86935	117	86818	NA	NA	0		TRUE	FALSE	TRUE	1	Myeloid leukemia, chronic	neoplasms
204.3	P_COMMON_scaled	NA	-0.412721	0.170606	0.661847	0.0155571	logistic	86855	37	86818	NA	NA	0		TRUE	FALSE	TRUE	1	Monocytic leukemia	neoplasms
204.4	P_COMMON_scaled	NA	-0.0542758	0.0395794	0.947171	0.170276	logistic	87478	660	86818	NA	NA	0		FALSE	FALSE	FALSE	1	Multiple myeloma	neoplasms
208	P_COMMON_scaled	NA	0.00466518	0.00808248	1.00468	0.563807	logistic	89440	24013	65427	NA	NA	0		FALSE	FALSE	FALSE	0	Benign neoplasm of colon	neoplasms
209	P_COMMON_scaled	NA	-0.00494865	0.0495473	0.995064	0.920442	logistic	92755	420	92335	NA	NA	0		FALSE	FALSE	FALSE	1	Neuroendocrine tumors	neoplasms
210	P_COMMON_scaled	NA	0.111288	0.0355973	1.11772	0.00177012	logistic	90793	807	89986	NA	NA	0		TRUE	FALSE	TRUE	0	Benign neoplasm of lip, oral cavity, and pharynx	neoplasms
211	P_COMMON_scaled	NA	0.0537989	0.0170701	1.05527	0.00162348	logistic	85589	3705	81884	NA	NA	0		TRUE	FALSE	TRUE	0	Benign neoplasm of other parts of digestive system	neoplasms
212	P_COMMON_scaled	NA	0.179785	0.036383	1.19696	7.75429e-07	logistic	92495	773	91722	NA	NA	0		TRUE	TRUE	TRUE	0	Benign neoplasm of respiratory and intrathoracic organs	neoplasms
213	P_COMMON_scaled	NA	-0.009073	0.0344841	0.990968	0.792468	logistic	42935	882	42053	NA	NA	0		FALSE	FALSE	FALSE	1	Benign neoplasm of bone and articular cartilage	neoplasms
214	P_COMMON_scaled	NA	0.039115	0.0167524	1.03989	0.0195494	logistic	87928	3806	84122	NA	NA	0		TRUE	FALSE	TRUE	0	Lipoma	neoplasms
214.1	P_COMMON_scaled	NA	0.054379	0.0210238	1.05588	0.00969435	logistic	86503	2381	84122	NA	NA	0		TRUE	FALSE	TRUE	0	Lipoma of skin and subcutaneous tissue	neoplasms
215	P_COMMON_scaled	NA	0.0552612	0.021	1.05682	0.00850114	logistic	86506	2384	84122	NA	NA	0		TRUE	FALSE	TRUE	0	Other benign neoplasm of connective and other soft tissue	neoplasms
216	P_COMMON_scaled	NA	-0.0345874	0.00733998	0.966004	2.4507e-06	logistic	84959	30025	54934	NA	NA	0		TRUE	TRUE	TRUE	1	Benign neoplasm of skin	neoplasms
216.1	P_COMMON_scaled	NA	-0.052385	0.0107949	0.948963	1.2175e-06	logistic	65521	10587	54934	NA	NA	0		TRUE	TRUE	TRUE	1	Screening for malignant neoplasms of the skin	neoplasms
217	P_COMMON_scaled	NA	-0.0165114	0.0125255	0.983624	0.187428	logistic	62508	7574	54934	NA	NA	0		FALSE	FALSE	FALSE	1	Vascular hamartomas and non-neoplastic nevi	neoplasms
217.1	P_COMMON_scaled	NA	-0.0134356	0.0126612	0.986654	0.288615	logistic	62331	7397	54934	NA	NA	0		FALSE	FALSE	FALSE	1	Nevus, non-neoplastic	neoplasms
218	P_COMMON_scaled	NA	0.0503125	0.0147934	1.0516	0.000671366	logistic	77877	5545	72332	NA	NA	0		TRUE	FALSE	TRUE	0	Benign neoplasm of uterus	neoplasms
218.1	P_COMMON_scaled	NA	0.0517351	0.0148671	1.0531	0.000501722	logistic	77813	5481	72332	NA	NA	0		TRUE	FALSE	TRUE	0	Uterine leiomyoma	neoplasms
218.2	P_COMMON_scaled	NA	0.0285746	0.0781464	1.02899	0.714623	logistic	72505	173	72332	NA	NA	0		FALSE	FALSE	FALSE	0	Other benign neoplasm of uterus	neoplasms
220	P_COMMON_scaled	NA	0.0715637	0.0379038	1.07419	0.0590209	logistic	69869	731	69138	NA	NA	0		FALSE	FALSE	FALSE	0	Benign neoplasm of ovary	neoplasms
221	P_COMMON_scaled	NA	0.127614	0.0836425	1.13611	0.127084	logistic	68444	149	68295	NA	NA	0		FALSE	FALSE	FALSE	0	Benign neoplasm of other female genital organs	neoplasms
222	P_COMMON_scaled	NA	-0.0315485	0.0775857	0.968944	0.684281	logistic	86723	169	86554	NA	NA	0		FALSE	FALSE	FALSE	1	Benign neoplasm of male genital organs	neoplasms
223	P_COMMON_scaled	NA	-0.0288445	0.0430665	0.971568	0.503006	logistic	42617	564	42053	NA	NA	0		FALSE	FALSE	FALSE	1	Benign neoplasm of kidney and other urinary organs	neoplasms
224	P_COMMON_scaled	NA	0.0414572	0.02987	1.04233	0.165161	logistic	88459	1160	87299	NA	NA	0		FALSE	FALSE	FALSE	0	Benign neoplasm of eye	neoplasms
224.1	P_COMMON_scaled	NA	0.025347	0.0315785	1.02567	0.422169	logistic	88336	1037	87299	NA	NA	0		FALSE	FALSE	FALSE	0	Benign neoplasm of eye, uveal	neoplasms
225	P_COMMON_scaled	NA	0.0720737	0.0227252	1.07473	0.00151633	logistic	89327	2028	87299	NA	NA	0		TRUE	FALSE	TRUE	0	Benign neoplasm of brain and other parts of nervous system	neoplasms
225.1	P_COMMON_scaled	NA	0.0670119	0.0232917	1.06931	0.00401385	logistic	89226	1927	87299	NA	NA	0		TRUE	FALSE	TRUE	0	Benign neoplasm of brain, cranial nerves, meninges	neoplasms
225.2	P_COMMON_scaled	NA	0.0668044	0.0888219	1.06909	0.451981	logistic	87429	130	87299	NA	NA	0		FALSE	FALSE	FALSE	0	Benign neoplasm of spinal cord, meninges	neoplasms
226	P_COMMON_scaled	NA	0.0905794	0.0395429	1.09481	0.0219831	logistic	86433	657	85776	NA	NA	0		TRUE	FALSE	TRUE	0	Benign neoplasm of thyroid glands	neoplasms
227	P_COMMON_scaled	NA	0.0735811	0.0185407	1.07636	7.22856e-05	logistic	88843	3067	85776	NA	NA	0		TRUE	FALSE	TRUE	0	Benign neoplasm of other endocrine glands and related structures	neoplasms
227.1	P_COMMON_scaled	NA	0.163137	0.0359502	1.1772	5.68264e-06	logistic	86568	792	85776	NA	NA	0		TRUE	TRUE	TRUE	0	Benign neoplasm of adrenal gland	neoplasms
227.2	P_COMMON_scaled	NA	-0.0961226	0.0564149	0.908353	0.0884087	logistic	86100	324	85776	NA	NA	0		FALSE	FALSE	FALSE	1	Benign neoplasm of parathyroid gland	neoplasms
227.3	P_COMMON_scaled	NA	0.0576651	0.022848	1.05936	0.0116075	logistic	87780	2004	85776	NA	NA	0		TRUE	FALSE	TRUE	0	Benign neoplasm of pituitary gland and craniopharyngeal duct (pouch)	neoplasms
228	P_COMMON_scaled	NA	0.00633959	0.0104313	1.00636	0.543354	logistic	89189	10930	78259	NA	NA	0		FALSE	FALSE	FALSE	0	Hemangioma and lymphangioma, any site	neoplasms
228.1	P_COMMON_scaled	NA	-0.00857992	0.011108	0.991457	0.439872	logistic	87732	9473	78259	NA	NA	0		FALSE	FALSE	FALSE	1	Hemangioma of skin and subcutaneous tissue	neoplasms
229	P_COMMON_scaled	NA	-0.0333116	0.0257537	0.967237	0.19585	logistic	90615	1569	89046	NA	NA	0		FALSE	FALSE	FALSE	1	Benign neoplasm of unspecified sites	neoplasms
229.1	P_COMMON_scaled	NA	-0.254787	0.170621	0.775081	0.13536	logistic	89082	36	89046	NA	NA	0		FALSE	FALSE	FALSE	1	Benign neoplasm of lymph nodes	neoplasms
230	P_COMMON_scaled	NA	-0.39453	0.178344	0.673997	0.0269542	logistic	92812	33	92779	NA	NA	0		TRUE	FALSE	TRUE	1	Kaposi's sarcoma	neoplasms
240	P_COMMON_scaled	NA	0.0312752	0.0278232	1.03177	0.260985	logistic	65977	1383	64594	NA	NA	0		FALSE	FALSE	FALSE	0	Simple and unspecified goiter	endocrine/metabolic
241	P_COMMON_scaled	NA	0.0581129	0.0115005	1.05983	4.34801e-07	logistic	74036	9442	64594	NA	NA	0		TRUE	TRUE	TRUE	0	Nontoxic nodular goiter	endocrine/metabolic
241.1	P_COMMON_scaled	NA	0.0723305	0.0126306	1.07501	1.02448e-08	logistic	72200	7606	64594	NA	NA	0		TRUE	TRUE	TRUE	0	Nontoxic uninodular goiter	endocrine/metabolic
241.2	P_COMMON_scaled	NA	0.0663612	0.0136668	1.06861	1.19993e-06	logistic	70995	6401	64594	NA	NA	0		TRUE	TRUE	TRUE	0	Nontoxic multinodular goiter	endocrine/metabolic
242	P_COMMON_scaled	NA	0.0886483	0.0182529	1.0927	1.19384e-06	logistic	67935	3341	64594	NA	NA	0		TRUE	TRUE	TRUE	0	Thyrotoxicosis with or without goiter	endocrine/metabolic
242.1	P_COMMON_scaled	NA	0.0643519	0.0303817	1.06647	0.0341656	logistic	65741	1147	64594	NA	NA	0		TRUE	FALSE	FALSE	0	Graves' disease	endocrine/metabolic
242.2	P_COMMON_scaled	NA	0.0323352	0.0661286	1.03286	0.62486	logistic	64839	245	64594	NA	NA	0		FALSE	FALSE	FALSE	0	Toxic multinodular goiter	endocrine/metabolic
242.3	P_COMMON_scaled	NA	0.135417	0.0617773	1.14501	0.0283776	logistic	64863	269	64594	NA	NA	0		TRUE	FALSE	TRUE	0	Exophthalmos	endocrine/metabolic
242.31	P_COMMON_scaled	NA	0.698277	0.156952	2.01029	8.6279e-06	logistic	64639	45	64594	NA	NA	0		TRUE	TRUE	TRUE	0	Thyrotoxic exophthalmos	endocrine/metabolic
244	P_COMMON_scaled	NA	0.0641874	0.00919429	1.06629	2.92623e-12	logistic	80830	16236	64594	NA	NA	0		TRUE	TRUE	TRUE	0	Hypothyroidism	endocrine/metabolic
244.1	P_COMMON_scaled	NA	0.0520509	0.019436	1.05343	0.0074049	logistic	67497	2903	64594	NA	NA	0		TRUE	FALSE	TRUE	0	Secondary hypothyroidism	endocrine/metabolic
244.2	P_COMMON_scaled	NA	0.104843	0.0157852	1.11054	3.09794e-11	logistic	69123	4529	64594	NA	NA	0		TRUE	TRUE	TRUE	0	Acquired hypothyroidism	endocrine/metabolic
244.3	P_COMMON_scaled	NA	-0.310348	0.100318	0.733192	0.00197723	logistic	64698	104	64594	NA	NA	0		TRUE	FALSE	TRUE	1	Iodine hypothyroidism	endocrine/metabolic
244.4	P_COMMON_scaled	NA	0.0660485	0.00940923	1.06828	2.22589e-12	logistic	79928	15334	64594	NA	NA	0		TRUE	TRUE	TRUE	0	Hypothyroidism NOS	endocrine/metabolic
244.5	P_COMMON_scaled	NA	-0.184272	0.0879077	0.83171	0.0360647	logistic	64729	135	64594	NA	NA	0		TRUE	FALSE	FALSE	1	Congenital hypothyroidism	endocrine/metabolic
245	P_COMMON_scaled	NA	0.0687521	0.0186289	1.07117	0.00022371	logistic	67750	3156	64594	NA	NA	0		TRUE	FALSE	TRUE	0	Thyroiditis	endocrine/metabolic
245.1	P_COMMON_scaled	NA	-0.267319	0.0827526	0.765429	0.00123643	logistic	64743	149	64594	NA	NA	0		TRUE	FALSE	TRUE	1	Thyroiditis, acute and subacute	endocrine/metabolic
245.2	P_COMMON_scaled	NA	0.0935484	0.020775	1.09806	6.70202e-06	logistic	67124	2530	64594	NA	NA	0		TRUE	TRUE	TRUE	0	Chronic thyroiditis	endocrine/metabolic
245.21	P_COMMON_scaled	NA	0.100898	0.0208848	1.10616	1.35735e-06	logistic	67097	2503	64594	NA	NA	0		TRUE	TRUE	TRUE	0	Chronic lymphocytic thyroiditis	endocrine/metabolic
246	P_COMMON_scaled	NA	0.0380747	0.0164104	1.03881	0.0203325	logistic	68823	4229	64594	NA	NA	0		TRUE	FALSE	TRUE	0	Other disorders of thyroid	endocrine/metabolic
246.2	P_COMMON_scaled	NA	0.194003	0.0595563	1.2141	0.00112411	logistic	64887	293	64594	NA	NA	0		TRUE	FALSE	TRUE	0	Thyroid cyst	endocrine/metabolic
246.7	P_COMMON_scaled	NA	0.104212	0.0309757	1.10984	0.000767333	logistic	65694	1100	64594	NA	NA	0		TRUE	FALSE	TRUE	0	Abnormal results of function study of thyroid	endocrine/metabolic
249	P_COMMON_scaled	NA	0.0966019	0.0217956	1.10142	9.32829e-06	logistic	67915	2246	65669	NA	NA	0		TRUE	TRUE	TRUE	0	Secondary diabetes mellitus	endocrine/metabolic
250	P_COMMON_scaled	NA	0.0740203	0.00971088	1.07683	2.48998e-14	logistic	80065	14396	65669	NA	NA	0		TRUE	TRUE	TRUE	0	Diabetes mellitus	endocrine/metabolic
250.1	P_COMMON_scaled	NA	0.105393	0.0195942	1.11115	7.49938e-08	logistic	68461	2792	65669	NA	NA	0		TRUE	TRUE	TRUE	0	Type 1 diabetes	endocrine/metabolic
250.11	P_COMMON_scaled	NA	0.165266	0.0744063	1.17971	0.0263424	logistic	65852	183	65669	NA	NA	0		TRUE	FALSE	TRUE	0	Type 1 diabetes with ketoacidosis	endocrine/metabolic
250.12	P_COMMON_scaled	NA	0.0738918	0.0529254	1.07669	0.162669	logistic	66030	361	65669	NA	NA	0		FALSE	FALSE	FALSE	0	Type 1 diabetes with renal manifestations	endocrine/metabolic
250.13	P_COMMON_scaled	NA	0.043641	0.0520664	1.04461	0.401929	logistic	66044	375	65669	NA	NA	0		FALSE	FALSE	FALSE	0	Type 1 diabetes with ophthalmic manifestations	endocrine/metabolic
250.14	P_COMMON_scaled	NA	0.207776	0.0414499	1.23094	5.36731e-07	logistic	66260	591	65669	NA	NA	0		TRUE	TRUE	TRUE	0	Type 1 diabetes with neurological manifestations	endocrine/metabolic
250.15	P_COMMON_scaled	NA	0.224919	0.0693456	1.25222	0.00118092	logistic	65880	211	65669	NA	NA	0		TRUE	FALSE	TRUE	0	Diabetes type 1 with peripheral circulatory disorders	endocrine/metabolic
250.2	P_COMMON_scaled	NA	0.0744088	0.00982462	1.07725	3.62703e-14	logistic	79733	14064	65669	NA	NA	0		TRUE	TRUE	TRUE	0	Type 2 diabetes	endocrine/metabolic
250.21	P_COMMON_scaled	NA	0.335021	0.0686953	1.39797	1.07757e-06	logistic	65881	212	65669	NA	NA	0		TRUE	TRUE	TRUE	0	Type 2 diabetes with ketoacidosis	endocrine/metabolic
250.22	P_COMMON_scaled	NA	0.0432807	0.0178657	1.04423	0.015412	logistic	69246	3577	65669	NA	NA	0		TRUE	FALSE	TRUE	0	Type 2 diabetes with renal manifestations	endocrine/metabolic
250.23	P_COMMON_scaled	NA	0.0994462	0.0282895	1.10456	0.000439242	logistic	66994	1325	65669	NA	NA	0		TRUE	FALSE	TRUE	0	Type 2 diabetes with ophthalmic manifestations	endocrine/metabolic
250.24	P_COMMON_scaled	NA	0.140821	0.017494	1.15122	8.30012e-16	logistic	69371	3702	65669	NA	NA	0		TRUE	TRUE	TRUE	0	Type 2 diabetes with neurological manifestations	endocrine/metabolic
250.25	P_COMMON_scaled	NA	0.0959777	0.0223528	1.10073	1.75671e-05	logistic	67873	2204	65669	NA	NA	0		TRUE	TRUE	TRUE	0	Diabetes type 2 with peripheral circulatory disorders	endocrine/metabolic
250.3	P_COMMON_scaled	NA	0.0667364	0.0156518	1.06901	2.00955e-05	logistic	70252	4583	65669	NA	NA	0		TRUE	TRUE	TRUE	0	Insulin pump user	endocrine/metabolic
250.4	P_COMMON_scaled	NA	0.033137	0.0101649	1.03369	0.00111433	logistic	78045	12376	65669	NA	NA	0		TRUE	FALSE	TRUE	0	Abnormal glucose	endocrine/metabolic
250.41	P_COMMON_scaled	NA	0.00365382	0.0163675	1.00366	0.823351	logistic	69817	4148	65669	NA	NA	0		FALSE	FALSE	FALSE	0	Impaired fasting glucose	endocrine/metabolic
250.42	P_COMMON_scaled	NA	0.0455198	0.0111883	1.04657	4.73129e-05	logistic	75408	9739	65669	NA	NA	0		TRUE	FALSE	TRUE	0	Other abnormal glucose	endocrine/metabolic
250.5	P_COMMON_scaled	NA	0.10566	0.0912387	1.11144	0.246838	logistic	65790	121	65669	NA	NA	0		FALSE	FALSE	FALSE	0	Glycosuria or Acetonuria	endocrine/metabolic
250.6	P_COMMON_scaled	NA	0.122809	0.0208496	1.13067	3.8568e-09	logistic	68189	2520	65669	NA	NA	0		TRUE	TRUE	TRUE	0	Polyneuropathy in diabetes	endocrine/metabolic
250.7	P_COMMON_scaled	NA	0.0592297	0.0281215	1.06102	0.0351866	logistic	79725	1328	78397	NA	NA	0		TRUE	FALSE	FALSE	0	Diabetic retinopathy	endocrine/metabolic
251	P_COMMON_scaled	NA	-0.320624	0.111447	0.725696	0.00401589	logistic	74699	84	74615	NA	NA	0		TRUE	FALSE	TRUE	1	Other disorders of pancreatic internal secretion	endocrine/metabolic
251.1	P_COMMON_scaled	NA	0.189841	0.0260308	1.20906	3.03317e-13	logistic	57326	1545	55781	NA	NA	0		TRUE	TRUE	TRUE	0	Hypoglycemia	endocrine/metabolic
251.8	P_COMMON_scaled	NA	NA	NA	NA	NA	logistic	74632	17	74615	NA	NA	0	[Error: < 20 cases or controls]	NA	NA	NA	0	Abnormality of secretion of glucagon or gastrin	endocrine/metabolic
252	P_COMMON_scaled	NA	0.0287796	0.0186333	1.0292	0.122461	logistic	77737	3122	74615	NA	NA	0		FALSE	FALSE	FALSE	0	Disorders of parathyroid gland	endocrine/metabolic
252.1	P_COMMON_scaled	NA	0.0284517	0.0190314	1.02886	0.134919	logistic	77604	2989	74615	NA	NA	0		FALSE	FALSE	FALSE	0	Hyperparathyroidism	endocrine/metabolic
252.2	P_COMMON_scaled	NA	0.00890762	0.0514929	1.00895	0.862661	logistic	75006	391	74615	NA	NA	0		FALSE	FALSE	FALSE	0	Hypoparathyroidism	endocrine/metabolic
253	P_COMMON_scaled	NA	0.100985	0.0168459	1.10626	2.03944e-09	logistic	78421	3806	74615	NA	NA	0		TRUE	TRUE	TRUE	0	Disorders of the pituitary gland and its hypothalamic control	endocrine/metabolic
253.1	P_COMMON_scaled	NA	0.161181	0.02513	1.1749	1.41852e-10	logistic	76292	1677	74615	NA	NA	0		TRUE	TRUE	TRUE	0	Pituitary hyperfunction	endocrine/metabolic
253.11	P_COMMON_scaled	NA	0.0667632	0.0651261	1.06904	0.305299	logistic	74859	244	74615	NA	NA	0		FALSE	FALSE	FALSE	0	Acromegaly and gigantism	endocrine/metabolic
253.2	P_COMMON_scaled	NA	0.0258079	0.029926	1.02614	0.388473	logistic	75779	1164	74615	NA	NA	0		FALSE	FALSE	FALSE	0	Pituitary hypofunction	endocrine/metabolic
253.3	P_COMMON_scaled	NA	0.0794221	0.0558096	1.08266	0.15471	logistic	74950	335	74615	NA	NA	0		FALSE	FALSE	FALSE	0	Diabetes insipidus	endocrine/metabolic
253.4	P_COMMON_scaled	NA	0.0264121	0.0487747	1.02676	0.588155	logistic	75046	431	74615	NA	NA	0		FALSE	FALSE	FALSE	0	Anterior pituitary disorders	endocrine/metabolic
253.5	P_COMMON_scaled	NA	-0.0860554	0.0748287	0.917543	0.25013	logistic	74801	186	74615	NA	NA	0		FALSE	FALSE	FALSE	1	Pituitary dwarfism	endocrine/metabolic
253.7	P_COMMON_scaled	NA	0.0218012	0.0480328	1.02204	0.649914	logistic	75060	445	74615	NA	NA	0		FALSE	FALSE	FALSE	0	Other disorders of neurohypophysis	endocrine/metabolic
254	P_COMMON_scaled	NA	0.454995	0.108794	1.57617	2.88742e-05	logistic	74707	92	74615	NA	NA	0		TRUE	FALSE	TRUE	0	Diseases of thymus gland	endocrine/metabolic
255	P_COMMON_scaled	NA	0.10405	0.0170911	1.10966	1.14372e-09	logistic	78301	3686	74615	NA	NA	0		TRUE	TRUE	TRUE	0	Disorders of adrenal glands	endocrine/metabolic
255.1	P_COMMON_scaled	NA	0.124879	0.0367306	1.13301	0.000674226	logistic	75391	776	74615	NA	NA	0		TRUE	FALSE	TRUE	0	Adrenal hyperfunction	endocrine/metabolic
255.11	P_COMMON_scaled	NA	0.087201	0.0416331	1.09112	0.0362147	logistic	75218	603	74615	NA	NA	0		TRUE	FALSE	FALSE	0	Cushing's syndrome	endocrine/metabolic
255.12	P_COMMON_scaled	NA	0.215231	0.0881643	1.24015	0.0146364	logistic	74749	134	74615	NA	NA	0		TRUE	FALSE	TRUE	0	Hyperaldosteronism	endocrine/metabolic
255.13	P_COMMON_scaled	NA	NA	NA	NA	NA	logistic	74629	14	74615	NA	NA	0	[Error: < 20 cases or controls]	NA	NA	NA	0	Medulloadrenal hyperfunction	endocrine/metabolic
255.2	P_COMMON_scaled	NA	0.105557	0.0245223	1.11133	1.67339e-05	logistic	76354	1739	74615	NA	NA	0		TRUE	TRUE	TRUE	0	Adrenal hypofunction	endocrine/metabolic
255.21	P_COMMON_scaled	NA	0.0932097	0.0254933	1.09769	0.000255933	logistic	76221	1606	74615	NA	NA	0		TRUE	FALSE	TRUE	0	Glucocorticoid deficiency	endocrine/metabolic
255.22	P_COMMON_scaled	NA	NA	NA	NA	NA	logistic	74631	16	74615	NA	NA	0	[Error: < 20 cases or controls]	NA	NA	NA	0	Mineralocorticoid deficiency	endocrine/metabolic
255.3	P_COMMON_scaled	NA	-0.0720801	0.119281	0.930456	0.545654	logistic	74688	73	74615	NA	NA	0		FALSE	FALSE	FALSE	1	Adrenogenital disorders	endocrine/metabolic
256	P_COMMON_scaled	NA	0.0753585	0.0267908	1.07827	0.00491054	logistic	76146	1531	74615	NA	NA	0		TRUE	FALSE	TRUE	0	Ovarian dysfunction	endocrine/metabolic
256.1	P_COMMON_scaled	NA	NA	NA	NA	NA	logistic	74633	18	74615	NA	NA	0	[Error: < 20 cases or controls]	NA	NA	NA	0	Hyperestrogenism	endocrine/metabolic
256.4	P_COMMON_scaled	NA	0.118362	0.0291645	1.12565	4.94019e-05	logistic	75909	1294	74615	NA	NA	0		TRUE	FALSE	TRUE	0	Polycystic ovaries	endocrine/metabolic
257	P_COMMON_scaled	NA	0.140484	0.0223191	1.15083	3.08691e-10	logistic	76768	2153	74615	NA	NA	0		TRUE	TRUE	TRUE	0	Testicular dysfunction	endocrine/metabolic
257.1	P_COMMON_scaled	NA	0.141327	0.0223951	1.1518	2.77951e-10	logistic	76752	2137	74615	NA	NA	0		TRUE	TRUE	TRUE	0	Testicular hypofunction	endocrine/metabolic
258	P_COMMON_scaled	NA	0.00895806	0.0766621	1.009	0.906978	logistic	74790	175	74615	NA	NA	0		FALSE	FALSE	FALSE	0	Iatrogenic endocrine disorders	endocrine/metabolic
258.1	P_COMMON_scaled	NA	-0.12566	0.0794186	0.881914	0.113592	logistic	74782	167	74615	NA	NA	0		FALSE	FALSE	FALSE	1	Postablative ovarian failure	endocrine/metabolic
259	P_COMMON_scaled	NA	0.18007	0.0266532	1.1973	1.41818e-11	logistic	76084	1469	74615	NA	NA	0		TRUE	TRUE	TRUE	0	Other endocrine disorders	endocrine/metabolic
259.1	P_COMMON_scaled	NA	0.200003	0.0755886	1.22141	0.00814647	logistic	74795	180	74615	NA	NA	0		TRUE	FALSE	TRUE	0	Nonspecific abnormal results of other endocrine function study	endocrine/metabolic
259.2	P_COMMON_scaled	NA	-0.190608	0.117559	0.826457	0.104936	logistic	74692	77	74615	NA	NA	0		FALSE	FALSE	FALSE	1	Carcinoid syndrome	endocrine/metabolic
259.3	P_COMMON_scaled	NA	-0.0192276	0.191037	0.980956	0.91983	logistic	74644	29	74615	NA	NA	0		FALSE	FALSE	FALSE	1	Delay in sexual development and puberty NEC	endocrine/metabolic
259.4	P_COMMON_scaled	NA	NA	NA	NA	NA	logistic	74619	4	74615	NA	NA	0	[Error: < 20 cases or controls]	NA	NA	NA	0	Precocious sexual development and puberty NEC	endocrine/metabolic
259.8	P_COMMON_scaled	NA	0.112074	0.151359	1.1186	0.459024	logistic	74662	47	74615	NA	NA	0		FALSE	FALSE	FALSE	0	Polyglandular activity in multiple endocrine adenomatosis	endocrine/metabolic
260	P_COMMON_scaled	NA	0.0739094	0.0153588	1.07671	1.49283e-06	logistic	67485	4715	62770	NA	NA	0		TRUE	TRUE	TRUE	0	Protein-calorie malnutrition	endocrine/metabolic
260.1	P_COMMON_scaled	NA	0.0972856	0.0583714	1.10218	0.0955807	logistic	63071	301	62770	NA	NA	0		FALSE	FALSE	FALSE	0	Cachexia	endocrine/metabolic
260.2	P_COMMON_scaled	NA	0.106925	0.0333534	1.11285	0.00134684	logistic	63702	932	62770	NA	NA	0		TRUE	FALSE	TRUE	0	severe protein-calorie malnutrition	endocrine/metabolic
260.21	P_COMMON_scaled	NA	NA	NA	NA	NA	logistic	62787	17	62770	NA	NA	0	[Error: < 20 cases or controls]	NA	NA	NA	0	Kwashiorkor	endocrine/metabolic
260.22	P_COMMON_scaled	NA	-0.138929	0.08642	0.87029	0.107923	logistic	62908	138	62770	NA	NA	0		FALSE	FALSE	FALSE	1	Nutritional marasmus	endocrine/metabolic
260.3	P_COMMON_scaled	NA	0.114722	0.0250528	1.12156	4.66713e-06	logistic	64471	1701	62770	NA	NA	0		TRUE	TRUE	TRUE	0	Adult failure to thrive	endocrine/metabolic
260.6	P_COMMON_scaled	NA	0.130756	0.0282032	1.13969	3.54834e-06	logistic	64102	1332	62770	NA	NA	0		TRUE	TRUE	TRUE	0	Anorexia	endocrine/metabolic
260.7	P_COMMON_scaled	NA	0.041283	0.0788849	1.04215	0.600743	logistic	62934	164	62770	NA	NA	0		FALSE	FALSE	FALSE	0	Polyphagia	endocrine/metabolic
261	P_COMMON_scaled	NA	0.0470286	0.00888288	1.04815	1.19478e-07	logistic	79489	16719	62770	NA	NA	0		TRUE	TRUE	TRUE	0	Vitamin deficiency	endocrine/metabolic
261.1	P_COMMON_scaled	NA	0.525292	0.113022	1.69095	3.35699e-06	logistic	62849	79	62770	NA	NA	0		TRUE	TRUE	TRUE	0	Vitamin A deficiency	endocrine/metabolic
261.2	P_COMMON_scaled	NA	0.0374737	0.0157202	1.03818	0.0171356	logistic	67269	4499	62770	NA	NA	0		TRUE	FALSE	TRUE	0	Vitamin B-complex deficiencies	endocrine/metabolic
261.3	P_COMMON_scaled	NA	-0.361818	0.146708	0.696409	0.0136535	logistic	62820	50	62770	NA	NA	0		TRUE	FALSE	TRUE	1	Vitamin C deficiencies	endocrine/metabolic
261.4	P_COMMON_scaled	NA	0.0565123	0.00964913	1.05814	4.72092e-09	logistic	76368	13598	62770	NA	NA	0		TRUE	TRUE	TRUE	0	Vitamin D deficiency	endocrine/metabolic
261.41	P_COMMON_scaled	NA	0.230492	0.0725441	1.25922	0.00148671	logistic	62966	196	62770	NA	NA	0		TRUE	FALSE	TRUE	0	Rickets or osteomalacia	endocrine/metabolic
262	P_COMMON_scaled	NA	0.0703364	0.0226115	1.07287	0.00186674	logistic	64861	2091	62770	NA	NA	0		TRUE	FALSE	TRUE	0	Mineral deficiency NEC	endocrine/metabolic
263	P_COMMON_scaled	NA	0.0575312	0.0182846	1.05922	0.00165282	logistic	66023	3253	62770	NA	NA	0		TRUE	FALSE	TRUE	0	Other nutritional deficiency	endocrine/metabolic
264	P_COMMON_scaled	NA	0.225903	0.0569569	1.25345	7.30233e-05	logistic	63090	320	62770	NA	NA	0		TRUE	FALSE	TRUE	0	Lack of normal physiological development	endocrine/metabolic
264.1	P_COMMON_scaled	NA	0.252306	0.154159	1.28699	0.101701	logistic	62820	50	62770	NA	NA	0		FALSE	FALSE	FALSE	0	Short stature	endocrine/metabolic
264.2	P_COMMON_scaled	NA	0.180653	0.0851176	1.198	0.0338051	logistic	62911	141	62770	NA	NA	0		TRUE	FALSE	FALSE	0	Failure to thrive (childhood)	endocrine/metabolic
264.3	P_COMMON_scaled	NA	NA	NA	NA	NA	logistic	62776	6	62770	NA	NA	0	[Error: < 20 cases or controls]	NA	NA	NA	0	Delayed milestones	endocrine/metabolic
264.9	P_COMMON_scaled	NA	0.231983	0.100998	1.2611	0.0216241	logistic	62874	104	62770	NA	NA	0		TRUE	FALSE	TRUE	0	Lack of normal physiological development, unspecified	endocrine/metabolic
269	P_COMMON_scaled	NA	0.0240251	0.0195181	1.02432	0.218354	logistic	81985	2771	79214	NA	NA	0		FALSE	FALSE	FALSE	0	Proteinuria	endocrine/metabolic
270	P_COMMON_scaled	NA	-0.00807405	0.0141911	0.991958	0.569389	logistic	84670	5456	79214	NA	NA	0		FALSE	FALSE	FALSE	1	Disorders of protein plasma/amino-acid transport and metabolism	endocrine/metabolic
270.1	P_COMMON_scaled	NA	0.122338	0.0641407	1.13014	0.0564765	logistic	79463	249	79214	NA	NA	0		FALSE	FALSE	FALSE	0	Disturbances of amino-acid transport	endocrine/metabolic
270.11	P_COMMON_scaled	NA	0.198506	0.0757165	1.21958	0.00874933	logistic	79393	179	79214	NA	NA	0		TRUE	FALSE	TRUE	0	Disturbances of sulphur-bearing amino-acid metabolism	endocrine/metabolic
270.12	P_COMMON_scaled	NA	NA	NA	NA	NA	logistic	79221	7	79214	NA	NA	0	[Error: < 20 cases or controls]	NA	NA	NA	0	Phenylketonuria [PKU]	endocrine/metabolic
270.2	P_COMMON_scaled	NA	-0.0043681	0.101379	0.995641	0.965632	logistic	79314	100	79214	NA	NA	0		FALSE	FALSE	FALSE	1	Disorders of amino-acid metabolism	endocrine/metabolic
270.21	P_COMMON_scaled	NA	0.0342202	0.116064	1.03481	0.768117	logistic	79291	77	79214	NA	NA	0		FALSE	FALSE	FALSE	0	Disorders of urea cycle metabolism	endocrine/metabolic
270.3	P_COMMON_scaled	NA	-0.0182427	0.0145776	0.981923	0.21078	logistic	84369	5155	79214	NA	NA	0		FALSE	FALSE	FALSE	1	Disorders of plasma protein metabolism	endocrine/metabolic
270.31	P_COMMON_scaled	NA	-0.0227286	0.0334529	0.977528	0.496871	logistic	80134	920	79214	NA	NA	0		FALSE	FALSE	FALSE	1	Polyclonal hypergammaglobulinemia	endocrine/metabolic
270.32	P_COMMON_scaled	NA	-0.0154302	0.0227998	0.984688	0.498552	logistic	81259	2045	79214	NA	NA	0		FALSE	FALSE	FALSE	1	Paraproteinemia	endocrine/metabolic
270.33	P_COMMON_scaled	NA	0.0374825	0.0380387	1.03819	0.324438	logistic	79927	713	79214	NA	NA	0		FALSE	FALSE	FALSE	0	Amyloidosis	endocrine/metabolic
270.34	P_COMMON_scaled	NA	0.0878441	0.0907138	1.09182	0.332862	logistic	79338	124	79214	NA	NA	0		FALSE	FALSE	FALSE	0	Alpha-1-antitrypsin deficiency	endocrine/metabolic
270.35	P_COMMON_scaled	NA	-0.234745	0.114079	0.790772	0.0396155	logistic	79293	79	79214	NA	NA	0		TRUE	FALSE	FALSE	1	Macroglobulinemia	endocrine/metabolic
270.38	P_COMMON_scaled	NA	-0.0372795	0.0212854	0.963407	0.0798753	logistic	81526	2312	79214	NA	NA	0		FALSE	FALSE	FALSE	1	Other specified disorders of plasma protein metabolism	endocrine/metabolic
271	P_COMMON_scaled	NA	0.0563912	0.0137036	1.05801	3.87054e-05	logistic	91387	5849	85538	NA	NA	0		TRUE	FALSE	TRUE	0	Disorders of carbohydrate transport and metabolism	endocrine/metabolic
271.3	P_COMMON_scaled	NA	0.0535878	0.0138132	1.05505	0.000104691	logistic	91289	5751	85538	NA	NA	0		TRUE	FALSE	TRUE	0	Intestinal disaccharidase deficiencies and disaccharide malabsorption	endocrine/metabolic
271.9	P_COMMON_scaled	NA	0.187036	0.0924995	1.20567	0.0431746	logistic	85658	120	85538	NA	NA	0		TRUE	FALSE	FALSE	0	Other disorders of carbohydrate transport and metabolism	endocrine/metabolic
272	P_COMMON_scaled	NA	0.0346079	0.00817894	1.03521	2.32299e-05	logistic	86428	44570	41858	NA	NA	0		TRUE	TRUE	TRUE	0	Disorders of lipoid metabolism	endocrine/metabolic
272.1	P_COMMON_scaled	NA	0.0342307	0.00818145	1.03482	2.86495e-05	logistic	86387	44529	41858	NA	NA	0		TRUE	FALSE	TRUE	0	Hyperlipidemia	endocrine/metabolic
272.11	P_COMMON_scaled	NA	0.0535008	0.00967393	1.05496	3.19474e-08	logistic	68223	26365	41858	NA	NA	0		TRUE	TRUE	TRUE	0	Hypercholesterolemia	endocrine/metabolic
272.12	P_COMMON_scaled	NA	0.0392246	0.0226731	1.04	0.0836299	logistic	44148	2290	41858	NA	NA	0		FALSE	FALSE	FALSE	0	Hyperglyceridemia	endocrine/metabolic
272.13	P_COMMON_scaled	NA	0.0415993	0.012065	1.04248	0.000564882	logistic	54086	12228	41858	NA	NA	0		TRUE	FALSE	TRUE	0	Mixed hyperlipidemia	endocrine/metabolic
272.14	P_COMMON_scaled	NA	-0.0881948	0.120873	0.915582	0.465607	logistic	41931	73	41858	NA	NA	0		FALSE	FALSE	FALSE	1	Hyperchylomicronemia	endocrine/metabolic
272.9	P_COMMON_scaled	NA	0.144702	0.0288309	1.1557	5.19409e-07	logistic	43304	1446	41858	NA	NA	0		TRUE	TRUE	TRUE	0	Unspecified disorder of lipoid metabolism	endocrine/metabolic
274	P_COMMON_scaled	NA	0.0528764	0.0134176	1.0543	8.1198e-05	logistic	91038	6512	84526	NA	NA	0		TRUE	FALSE	TRUE	0	Gout and other crystal arthropathies	endocrine/metabolic
274.1	P_COMMON_scaled	NA	0.0449657	0.0147489	1.04599	0.00229796	logistic	89807	5281	84526	NA	NA	0		TRUE	FALSE	TRUE	0	Gout	endocrine/metabolic
274.11	P_COMMON_scaled	NA	0.0112027	0.0194345	1.01127	0.564323	logistic	87393	2867	84526	NA	NA	0		FALSE	FALSE	FALSE	0	Gouty arthropathy	endocrine/metabolic
274.2	P_COMMON_scaled	NA	0.0647188	0.0249134	1.06686	0.00938365	logistic	86236	1710	84526	NA	NA	0		TRUE	FALSE	TRUE	0	Crystal arthropathies	endocrine/metabolic
274.21	P_COMMON_scaled	NA	0.0696102	0.0263472	1.07209	0.00824086	logistic	86048	1522	84526	NA	NA	0		TRUE	FALSE	TRUE	0	Chondrocalcinosis	endocrine/metabolic
275	P_COMMON_scaled	NA	0.0492998	0.0119759	1.05054	3.84501e-05	logistic	89364	7910	81454	NA	NA	0		TRUE	FALSE	TRUE	0	Disorders of mineral metabolism	endocrine/metabolic
275.1	P_COMMON_scaled	NA	0.0623098	0.0307271	1.06429	0.042576	logistic	82545	1091	81454	NA	NA	0		TRUE	FALSE	FALSE	0	Disorders of iron metabolism	hematopoietic
275.11	P_COMMON_scaled	NA	-0.0234203	0.0429784	0.976852	0.585802	logistic	82009	555	81454	NA	NA	0		FALSE	FALSE	FALSE	1	Hereditary hemochromatosis	hematopoietic
275.2	P_COMMON_scaled	NA	-0.247166	0.150901	0.781011	0.101436	logistic	81500	46	81454	NA	NA	0		FALSE	FALSE	FALSE	1	Disorders of copper metabolism	endocrine/metabolic
275.3	P_COMMON_scaled	NA	0.0714293	0.0219242	1.07404	0.00112196	logistic	83644	2190	81454	NA	NA	0		TRUE	FALSE	TRUE	0	Disorders of magnesium metabolism	endocrine/metabolic
275.5	P_COMMON_scaled	NA	0.0584769	0.0181388	1.06022	0.00126479	logistic	84695	3241	81454	NA	NA	0		TRUE	FALSE	TRUE	0	Disorders of calcium/phosphorus metabolism	endocrine/metabolic
275.51	P_COMMON_scaled	NA	0.0480436	0.0326815	1.04922	0.141547	logistic	82422	968	81454	NA	NA	0		FALSE	FALSE	FALSE	0	Hypocalcemia	endocrine/metabolic
275.53	P_COMMON_scaled	NA	0.0853627	0.0278016	1.08911	0.00213752	logistic	82795	1341	81454	NA	NA	0		TRUE	FALSE	TRUE	0	Disorders of phosphorus metabolism	endocrine/metabolic
275.6	P_COMMON_scaled	NA	0.0688876	0.0210071	1.07132	0.00104082	logistic	83864	2410	81454	NA	NA	0		TRUE	FALSE	TRUE	0	Hypercalcemia	endocrine/metabolic
276	P_COMMON_scaled	NA	0.0504242	0.00850217	1.05172	3.01574e-09	logistic	83733	19233	64500	NA	NA	0		TRUE	TRUE	TRUE	0	Disorders of fluid, electrolyte, and acid-base balance	endocrine/metabolic
276.1	P_COMMON_scaled	NA	0.0641316	0.00945573	1.06623	1.18278e-11	logistic	79326	14826	64500	NA	NA	0		TRUE	TRUE	TRUE	0	Electrolyte imbalance	endocrine/metabolic
276.11	P_COMMON_scaled	NA	0.0895842	0.0310073	1.09372	0.00386308	logistic	65599	1099	64500	NA	NA	0		TRUE	FALSE	TRUE	0	Hyperosmolality and/or hypernatremia	endocrine/metabolic
276.12	P_COMMON_scaled	NA	0.0623394	0.0140129	1.06432	8.6379e-06	logistic	70487	5987	64500	NA	NA	0		TRUE	TRUE	TRUE	0	Hyposmolality and/or hyponatremia	endocrine/metabolic
276.13	P_COMMON_scaled	NA	0.025857	0.0147794	1.02619	0.080199	logistic	69828	5328	64500	NA	NA	0		FALSE	FALSE	FALSE	0	Hyperpotassemia	endocrine/metabolic
276.14	P_COMMON_scaled	NA	0.111927	0.0142964	1.11843	4.91558e-15	logistic	70037	5537	64500	NA	NA	0		TRUE	TRUE	TRUE	0	Hypopotassemia	endocrine/metabolic
276.4	P_COMMON_scaled	NA	0.111819	0.0174857	1.11831	1.60646e-10	logistic	68060	3560	64500	NA	NA	0		TRUE	TRUE	TRUE	0	Acid-base balance disorder	endocrine/metabolic
276.41	P_COMMON_scaled	NA	0.113245	0.0180827	1.11991	3.7852e-10	logistic	67814	3314	64500	NA	NA	0		TRUE	TRUE	TRUE	0	Acidosis	endocrine/metabolic
276.42	P_COMMON_scaled	NA	-0.0203431	0.057706	0.979862	0.724441	logistic	64810	310	64500	NA	NA	0		FALSE	FALSE	FALSE	1	Alkalosis	endocrine/metabolic
276.5	P_COMMON_scaled	NA	0.0657757	0.0123856	1.06799	1.09233e-07	logistic	72126	7626	64500	NA	NA	0		TRUE	TRUE	TRUE	0	Hypovolemia	endocrine/metabolic
276.6	P_COMMON_scaled	NA	0.0812009	0.0197701	1.08459	4.00377e-05	logistic	67325	2825	64500	NA	NA	0		TRUE	FALSE	TRUE	0	Fluid overload	endocrine/metabolic
276.8	P_COMMON_scaled	NA	0.227935	0.0517331	1.256	1.05308e-05	logistic	64886	386	64500	NA	NA	0		TRUE	TRUE	TRUE	0	Polydipsia	endocrine/metabolic
277	P_COMMON_scaled	NA	0.0338629	0.0163991	1.03444	0.0389309	logistic	85044	3974	81070	NA	NA	0		TRUE	FALSE	FALSE	0	Other disorders of metabolism	endocrine/metabolic
277.1	P_COMMON_scaled	NA	0.265541	0.127134	1.30414	0.036737	logistic	81133	63	81070	NA	NA	0		TRUE	FALSE	FALSE	0	Disorders of porphyrin metabolism	endocrine/metabolic
277.2	P_COMMON_scaled	NA	NA	NA	NA	NA	logistic	81080	10	81070	NA	NA	0	[Error: < 20 cases or controls]	NA	NA	NA	0	Other disorders of purine and pyrimidine metabolism	endocrine/metabolic
277.4	P_COMMON_scaled	NA	0.062954	0.0373047	1.06498	0.0914959	logistic	81798	728	81070	NA	NA	0		FALSE	FALSE	FALSE	0	Disorders of bilirubin excretion	endocrine/metabolic
277.5	P_COMMON_scaled	NA	0.00488016	0.0234868	1.00489	0.835399	logistic	82965	1895	81070	NA	NA	0		FALSE	FALSE	FALSE	0	Other disorders of lipoid metabolism	endocrine/metabolic
277.51	P_COMMON_scaled	NA	-0.0451638	0.0382649	0.955841	0.237883	logistic	81766	696	81070	NA	NA	0		FALSE	FALSE	FALSE	1	Lipoprotein disorders	endocrine/metabolic
277.6	P_COMMON_scaled	NA	0.459476	0.0994653	1.58324	3.84733e-06	logistic	81174	104	81070	NA	NA	0		TRUE	TRUE	TRUE	0	Other deficiencies of circulating enzymes	endocrine/metabolic
277.7	P_COMMON_scaled	NA	0.10045	0.0309744	1.10567	0.00118273	logistic	82143	1073	81070	NA	NA	0		TRUE	FALSE	TRUE	0	Dysmetabolic syndrome X	endocrine/metabolic
277.8	P_COMMON_scaled	NA	NA	NA	NA	NA	logistic	81084	14	81070	NA	NA	0	[Error: < 20 cases or controls]	NA	NA	NA	0	Carnitine deficiencies	endocrine/metabolic
278	P_COMMON_scaled	NA	0.0639248	0.00740669	1.06601	6.09885e-18	logistic	85198	28433	56765	NA	NA	0		TRUE	TRUE	TRUE	0	Overweight, obesity and other hyperalimentation	endocrine/metabolic
278.1	P_COMMON_scaled	NA	0.0803338	0.00821736	1.08365	1.42589e-22	logistic	78044	21279	56765	NA	NA	0		TRUE	TRUE	TRUE	0	Obesity	endocrine/metabolic
278.11	P_COMMON_scaled	NA	0.117576	0.0113174	1.12477	2.78436e-25	logistic	66323	9558	56765	NA	NA	0		TRUE	TRUE	TRUE	0	Morbid obesity	endocrine/metabolic
278.3	P_COMMON_scaled	NA	0.197775	0.0421777	1.21869	2.74404e-06	logistic	57369	604	56765	NA	NA	0		TRUE	TRUE	TRUE	0	Localized adiposity	endocrine/metabolic
278.4	P_COMMON_scaled	NA	0.073934	0.0121186	1.07674	1.05489e-09	logistic	64928	8163	56765	NA	NA	0		TRUE	TRUE	TRUE	0	Abnormal weight gain	endocrine/metabolic
279	P_COMMON_scaled	NA	0.0397074	0.00943376	1.04051	2.56422e-05	logistic	80788	14191	66597	NA	NA	0		TRUE	TRUE	TRUE	0	Disorders involving the immune mechanism	endocrine/metabolic
279.1	P_COMMON_scaled	NA	0.0248559	0.0166858	1.02517	0.136317	logistic	70539	3942	66597	NA	NA	0		FALSE	FALSE	FALSE	0	Immunity deficiency	endocrine/metabolic
279.11	P_COMMON_scaled	NA	0.0776259	0.0232787	1.08072	0.000854142	logistic	68562	1965	66597	NA	NA	0		TRUE	FALSE	TRUE	0	Deficiency of humoral immunity	endocrine/metabolic
279.2	P_COMMON_scaled	NA	0.0824939	0.0227008	1.08599	0.000279092	logistic	68686	2089	66597	NA	NA	0		TRUE	FALSE	TRUE	0	Autoimmune disease NEC	endocrine/metabolic
279.7	P_COMMON_scaled	NA	0.0519635	0.0165226	1.05334	0.00166087	logistic	70637	4040	66597	NA	NA	0		TRUE	FALSE	TRUE	0	Other immunological findings	endocrine/metabolic
279.8	P_COMMON_scaled	NA	0.0674007	0.0175971	1.06972	0.000128026	logistic	70111	3514	66597	NA	NA	0		TRUE	FALSE	TRUE	0	Other specified disorders involving the immune mechanism	endocrine/metabolic
280	P_COMMON_scaled	NA	0.0877862	0.0112951	1.09175	7.72125e-15	logistic	67952	9491	58461	NA	NA	0		TRUE	TRUE	TRUE	0	Iron deficiency anemias	hematopoietic
280.1	P_COMMON_scaled	NA	0.101778	0.0120518	1.10714	3.03908e-17	logistic	66634	8173	58461	NA	NA	0		TRUE	TRUE	TRUE	0	Iron deficiency anemias, unspecified or not due to blood loss	hematopoietic
280.2	P_COMMON_scaled	NA	-0.0101916	0.01769	0.98986	0.564532	logistic	61959	3498	58461	NA	NA	0		FALSE	FALSE	FALSE	1	Iron deficiency anemia secondary to blood loss (chronic)	hematopoietic
281	P_COMMON_scaled	NA	-0.0133631	0.0217913	0.986726	0.539725	logistic	60744	2283	58461	NA	NA	0		FALSE	FALSE	FALSE	1	Other deficiency anemia	hematopoietic
281.1	P_COMMON_scaled	NA	-0.0104324	0.0266893	0.989622	0.695885	logistic	59956	1495	58461	NA	NA	0		FALSE	FALSE	FALSE	1	Megaloblastic anemia	hematopoietic
281.11	P_COMMON_scaled	NA	-0.072565	0.0409917	0.930005	0.0766879	logistic	59081	620	58461	NA	NA	0		FALSE	FALSE	FALSE	1	Pernicious anemia	hematopoietic
281.12	P_COMMON_scaled	NA	0.02536	0.0327939	1.02568	0.439337	logistic	59441	980	58461	NA	NA	0		FALSE	FALSE	FALSE	0	Other vitamin B12 deficiency anemia	hematopoietic
281.13	P_COMMON_scaled	NA	-0.253905	0.11639	0.775765	0.0291456	logistic	58538	77	58461	NA	NA	0		TRUE	FALSE	FALSE	1	Folate-deficiency anemia	hematopoietic
281.9	P_COMMON_scaled	NA	0.0485698	0.0370719	1.04977	0.190144	logistic	59223	762	58461	NA	NA	0		FALSE	FALSE	FALSE	0	Deficiency anemias	hematopoietic
282	P_COMMON_scaled	NA	0.0705085	0.0499363	1.07305	0.157959	logistic	58882	421	58461	NA	NA	0		FALSE	FALSE	FALSE	0	Hereditary hemolytic anemias	hematopoietic
282.5	P_COMMON_scaled	NA	0.713101	0.216849	2.04031	0.00100731	logistic	58482	21	58461	NA	NA	0		TRUE	FALSE	TRUE	0	Sickle cell anemia	hematopoietic
282.8	P_COMMON_scaled	NA	0.0448189	0.0597743	1.04584	0.453374	logistic	58762	301	58461	NA	NA	0		FALSE	FALSE	FALSE	0	Other hemoglobinopathies	hematopoietic
282.9	P_COMMON_scaled	NA	0.105665	0.0943241	1.11145	0.262616	logistic	58575	114	58461	NA	NA	0		FALSE	FALSE	FALSE	0	Other hereditary hemolytic anemias	hematopoietic
283	P_COMMON_scaled	NA	0.0294442	0.0554581	1.02988	0.59547	logistic	58797	336	58461	NA	NA	0		FALSE	FALSE	FALSE	0	Acquired hemolytic anemias	hematopoietic
283.1	P_COMMON_scaled	NA	-0.183994	0.109586	0.831941	0.093154	logistic	58548	87	58461	NA	NA	0		FALSE	FALSE	FALSE	1	Autoimmune hemolytic anemias	hematopoietic
283.2	P_COMMON_scaled	NA	0.0570093	0.100017	1.05867	0.568679	logistic	58565	104	58461	NA	NA	0		FALSE	FALSE	FALSE	0	Non-autoimmune hemolytic anemias	hematopoietic
283.21	P_COMMON_scaled	NA	0.358649	0.226437	1.43139	0.113221	logistic	58484	23	58461	NA	NA	0		FALSE	FALSE	FALSE	0	Hemolytic-uremic syndrome	hematopoietic
284	P_COMMON_scaled	NA	0.00387194	0.0262291	1.00388	0.882643	logistic	59988	1527	58461	NA	NA	0		FALSE	FALSE	FALSE	0	Aplastic anemia	hematopoietic
284.1	P_COMMON_scaled	NA	-0.00242292	0.028581	0.99758	0.932441	logistic	59738	1277	58461	NA	NA	0		FALSE	FALSE	FALSE	1	Pancytopenia	hematopoietic
284.2	P_COMMON_scaled	NA	NA	NA	NA	NA	logistic	58478	17	58461	NA	NA	0	[Error: < 20 cases or controls]	NA	NA	NA	0	Constitutional aplastic anemia	hematopoietic
285	P_COMMON_scaled	NA	0.0538284	0.00824328	1.0553	6.57788e-11	logistic	80363	21902	58461	NA	NA	0		TRUE	TRUE	TRUE	0	Other anemias	hematopoietic
285.1	P_COMMON_scaled	NA	0.0405464	0.018278	1.04138	0.0265333	logistic	61800	3339	58461	NA	NA	0		TRUE	FALSE	TRUE	0	Acute posthemorrhagic anemia	hematopoietic
285.2	P_COMMON_scaled	NA	0.00062171	0.019883	1.00062	0.975056	logistic	61236	2775	58461	NA	NA	0		FALSE	FALSE	FALSE	0	Anemia of chronic disease	hematopoietic
285.21	P_COMMON_scaled	NA	0.0244201	0.0241856	1.02472	0.312641	logistic	60301	1840	58461	NA	NA	0		FALSE	FALSE	FALSE	0	Anemia in chronic kidney disease	hematopoietic
285.22	P_COMMON_scaled	NA	-0.0816816	0.0444606	0.921565	0.0661852	logistic	58985	524	58461	NA	NA	0		FALSE	FALSE	FALSE	1	Anemia in neoplastic disease	hematopoietic
285.3	P_COMMON_scaled	NA	-0.0938697	0.151396	0.910401	0.535239	logistic	58507	46	58461	NA	NA	0		FALSE	FALSE	FALSE	1	Sideroblastic anemia	hematopoietic
285.8	P_COMMON_scaled	NA	-0.137521	0.103441	0.871516	0.183697	logistic	58560	99	58461	NA	NA	0		FALSE	FALSE	FALSE	1	Hemoglobinuria	hematopoietic
286	P_COMMON_scaled	NA	0.0625787	0.012104	1.06458	2.34002e-07	logistic	73150	8003	65147	NA	NA	0		TRUE	TRUE	TRUE	0	Coagulation defects	hematopoietic
286.1	P_COMMON_scaled	NA	0.113184	0.0442101	1.11984	0.0104626	logistic	65676	529	65147	NA	NA	0		TRUE	FALSE	TRUE	0	Congenital coagulation defects	hematopoietic
286.11	P_COMMON_scaled	NA	0.0926289	0.0638096	1.09705	0.146601	logistic	65403	256	65147	NA	NA	0		FALSE	FALSE	FALSE	0	Von willebrand's disease	hematopoietic
286.12	P_COMMON_scaled	NA	0.183507	0.0679312	1.20142	0.00690556	logistic	65369	222	65147	NA	NA	0		TRUE	FALSE	TRUE	0	Congenital deficiency of other clotting factors (including factor VII)	hematopoietic
286.13	P_COMMON_scaled	NA	-0.0345043	0.118885	0.966084	0.771639	logistic	65222	75	65147	NA	NA	0		FALSE	FALSE	FALSE	1	Congenital factor VIII disorder	hematopoietic
286.2	P_COMMON_scaled	NA	0.0767713	0.0108665	1.0798	1.60707e-12	logistic	76325	11178	65147	NA	NA	0		TRUE	TRUE	TRUE	0	Encounter for long-term (current) use of anticoagulants	hematopoietic
286.3	P_COMMON_scaled	NA	-0.109599	0.0661965	0.896193	0.097789	logistic	65389	242	65147	NA	NA	0		FALSE	FALSE	FALSE	1	Coagulation defects complicating pregnancy or postpartum	hematopoietic
286.4	P_COMMON_scaled	NA	0.0281303	0.105893	1.02853	0.79051	logistic	65239	92	65147	NA	NA	0		FALSE	FALSE	FALSE	0	Acquired coagulation factor deficiency	hematopoietic
286.5	P_COMMON_scaled	NA	-0.00687204	0.0379105	0.993152	0.856156	logistic	65903	756	65147	NA	NA	0		FALSE	FALSE	FALSE	1	Hemorrhagic disorder due to intrinsic circulating anticoagulants	hematopoietic
286.6	P_COMMON_scaled	NA	-0.256943	0.124769	0.773412	0.0394611	logistic	65216	69	65147	NA	NA	0		TRUE	FALSE	FALSE	1	Defibrination syndrome	hematopoietic
286.7	P_COMMON_scaled	NA	0.0738122	0.0153436	1.0766	1.50476e-06	logistic	69849	4702	65147	NA	NA	0		TRUE	TRUE	TRUE	0	Other and unspecified coagulation defects	hematopoietic
286.8	P_COMMON_scaled	NA	0.141794	0.023278	1.15234	1.11989e-09	logistic	67094	1947	65147	NA	NA	0		TRUE	TRUE	TRUE	0	Hypercoagulable state	hematopoietic
286.81	P_COMMON_scaled	NA	0.133469	0.0236842	1.14279	1.74675e-08	logistic	67027	1880	65147	NA	NA	0		TRUE	TRUE	TRUE	0	Primary hypercoagulable state	hematopoietic
286.9	P_COMMON_scaled	NA	0.0340334	0.0198154	1.03462	0.0858838	logistic	67924	2777	65147	NA	NA	0		FALSE	FALSE	FALSE	0	Abnormal coagulation profile	hematopoietic
287	P_COMMON_scaled	NA	0.0692916	0.0142659	1.07175	1.19081e-06	logistic	70828	5681	65147	NA	NA	0		TRUE	TRUE	TRUE	0	Purpura and other hemorrhagic conditions	hematopoietic
287.1	P_COMMON_scaled	NA	0.00226273	0.0368011	1.00227	0.950973	logistic	65925	778	65147	NA	NA	0		FALSE	FALSE	FALSE	0	Spontaneous ecchymoses	hematopoietic
287.2	P_COMMON_scaled	NA	-0.0968166	0.0818648	0.907723	0.236952	logistic	65303	156	65147	NA	NA	0		FALSE	FALSE	FALSE	1	Allergic purpura	hematopoietic
287.3	P_COMMON_scaled	NA	0.053429	0.0160317	1.05488	0.000860048	logistic	69552	4405	65147	NA	NA	0		TRUE	FALSE	TRUE	0	Thrombocytopenia	hematopoietic
287.31	P_COMMON_scaled	NA	-0.00846442	0.0478511	0.991571	0.859594	logistic	65602	455	65147	NA	NA	0		FALSE	FALSE	FALSE	1	Primary thrombocytopenia	hematopoietic
287.32	P_COMMON_scaled	NA	0.105819	0.0452624	1.11162	0.0193925	logistic	65659	512	65147	NA	NA	0		TRUE	FALSE	TRUE	0	Secondary thrombocytopenia	hematopoietic
287.4	P_COMMON_scaled	NA	0.195924	0.0956967	1.21643	0.0406247	logistic	65261	114	65147	NA	NA	0		TRUE	FALSE	FALSE	0	Qualitative platelet defects	hematopoietic
288	P_COMMON_scaled	NA	0.0742986	0.0126552	1.07713	4.33189e-09	logistic	69464	7135	62329	NA	NA	0		TRUE	TRUE	TRUE	0	Diseases of white blood cells	hematopoietic
288.1	P_COMMON_scaled	NA	-0.0231733	0.0173043	0.977093	0.180516	logistic	65924	3595	62329	NA	NA	0		FALSE	FALSE	FALSE	1	Decreased white blood cell count	hematopoietic
288.11	P_COMMON_scaled	NA	-0.0104166	0.0224053	0.989637	0.64199	logistic	64424	2095	62329	NA	NA	0		FALSE	FALSE	FALSE	1	Neutropenia	hematopoietic
288.2	P_COMMON_scaled	NA	0.0529177	0.013808	1.05434	0.0001269	logistic	68208	5879	62329	NA	NA	0		TRUE	FALSE	TRUE	0	Elevated white blood cell count	hematopoietic
288.3	P_COMMON_scaled	NA	0.108031	0.0376108	1.11408	0.00407461	logistic	63056	727	62329	NA	NA	0		TRUE	FALSE	TRUE	0	Eosinophilia	hematopoietic
289	P_COMMON_scaled	NA	0.0730857	0.0154947	1.07582	2.39563e-06	logistic	66910	4581	62329	NA	NA	0		TRUE	TRUE	TRUE	0	Other diseases of blood and blood-forming organs	hematopoietic
289.1	P_COMMON_scaled	NA	-0.12165	0.153843	0.885458	0.429095	logistic	62372	43	62329	NA	NA	0		FALSE	FALSE	FALSE	1	Myelofibrosis	hematopoietic
289.3	P_COMMON_scaled	NA	0.12565	0.0368619	1.13388	0.000652817	logistic	63091	762	62329	NA	NA	0		TRUE	FALSE	TRUE	0	Personal history of diseases of blood and blood-forming organs	hematopoietic
289.4	P_COMMON_scaled	NA	0.0460083	0.010722	1.04708	1.77851e-05	logistic	72778	10449	62329	NA	NA	0		TRUE	TRUE	TRUE	0	Lymphadenitis	hematopoietic
289.5	P_COMMON_scaled	NA	0.101536	0.0390288	1.10687	0.00928011	logistic	63009	680	62329	NA	NA	0		TRUE	FALSE	TRUE	0	Diseases of spleen	hematopoietic
289.8	P_COMMON_scaled	NA	0.198193	0.0435756	1.2192	5.40894e-06	logistic	62450	538	61912	NA	NA	0		TRUE	TRUE	TRUE	0	Polycythemia, secondary	hematopoietic
289.9	P_COMMON_scaled	NA	0.158271	0.0302301	1.17148	1.6451e-07	logistic	63460	1131	62329	NA	NA	0		TRUE	TRUE	TRUE	0	Abnormality of red blood cells	hematopoietic
290	P_COMMON_scaled	NA	0.168384	0.016012	1.18339	7.28119e-26	logistic	72230	4628	67602	NA	NA	0		TRUE	TRUE	TRUE	0	Delirium dementia and amnestic and other cognitive disorders	mental disorders
290.1	P_COMMON_scaled	NA	0.0993059	0.0215695	1.1044	4.14455e-06	logistic	70138	2536	67602	NA	NA	0		TRUE	TRUE	TRUE	0	Dementias	mental disorders
290.11	P_COMMON_scaled	NA	0.16649	0.0339505	1.18115	9.39508e-07	logistic	68572	970	67602	NA	NA	0		TRUE	TRUE	TRUE	0	Alzheimer's disease	mental disorders
290.12	P_COMMON_scaled	NA	0.0880739	0.0573775	1.09207	0.124786	logistic	67927	325	67602	NA	NA	0		FALSE	FALSE	FALSE	0	Dementia with cerebral degenerations	mental disorders
290.13	P_COMMON_scaled	NA	0.290653	0.0880589	1.3373	0.000964568	logistic	67740	138	67602	NA	NA	0		TRUE	FALSE	TRUE	0	Senile dementia	mental disorders
290.16	P_COMMON_scaled	NA	0.0774999	0.0450912	1.08058	0.0856627	logistic	68149	547	67602	NA	NA	0		FALSE	FALSE	FALSE	0	Vascular dementia	mental disorders
290.2	P_COMMON_scaled	NA	0.241162	0.0235527	1.27273	1.32285e-24	logistic	69538	1936	67602	NA	NA	0		TRUE	TRUE	TRUE	0	Delirium due to conditions classified elsewhere	mental disorders
290.3	P_COMMON_scaled	NA	0.185232	0.019062	1.2035	2.54327e-22	logistic	70601	2999	67602	NA	NA	0		TRUE	TRUE	TRUE	0	Other persistent mental disorders due to conditions classified elsewhere	mental disorders
291	P_COMMON_scaled	NA	0.171012	0.0151558	1.18651	1.58164e-29	logistic	72457	4855	67602	NA	NA	0		TRUE	TRUE	TRUE	0	Other specified nonpsychotic and/or transient mental disorders	mental disorders
291.1	P_COMMON_scaled	NA	0.0797838	0.0556701	1.08305	0.151814	logistic	67937	335	67602	NA	NA	0		FALSE	FALSE	FALSE	0	Transient mental disorders due to conditions classified elsewhere	mental disorders
291.4	P_COMMON_scaled	NA	0.213564	0.0221684	1.23808	5.76051e-22	logistic	69777	2175	67602	NA	NA	0		TRUE	TRUE	TRUE	0	Specific nonpsychotic mental disorders due to brain damage	mental disorders
291.8	P_COMMON_scaled	NA	0.16638	0.0202873	1.18102	2.38075e-16	logistic	70242	2640	67602	NA	NA	0		TRUE	TRUE	TRUE	0	Alteration of consciousness	mental disorders
292	P_COMMON_scaled	NA	0.15163	0.00903018	1.16373	2.81616e-63	logistic	84002	16400	67602	NA	NA	0		TRUE	TRUE	TRUE	0	Neurological disorders	mental disorders
292.1	P_COMMON_scaled	NA	0.11411	0.0157736	1.12087	4.6829e-13	logistic	72111	4509	67602	NA	NA	0		TRUE	TRUE	TRUE	0	Aphasia/speech disturbance	mental disorders
292.11	P_COMMON_scaled	NA	0.10439	0.0268612	1.11003	0.000101789	logistic	69093	1491	67602	NA	NA	0		TRUE	FALSE	TRUE	0	Aphasia	mental disorders
292.12	P_COMMON_scaled	NA	0.211734	0.0469391	1.23582	6.45744e-06	logistic	68076	474	67602	NA	NA	0		TRUE	TRUE	TRUE	0	Symbolic dysfunction	mental disorders
292.2	P_COMMON_scaled	NA	0.100532	0.0236186	1.10576	2.07676e-05	logistic	69612	2010	67602	NA	NA	0		TRUE	TRUE	TRUE	0	Mild cognitive impairment	mental disorders
292.3	P_COMMON_scaled	NA	0.166127	0.0141762	1.18072	1.02183e-31	logistic	73497	5895	67602	NA	NA	0		TRUE	TRUE	TRUE	0	Memory loss	mental disorders
292.4	P_COMMON_scaled	NA	0.154033	0.0130304	1.16653	3.04091e-32	logistic	74509	6907	67602	NA	NA	0		TRUE	TRUE	TRUE	0	Altered mental status	mental disorders
292.5	P_COMMON_scaled	NA	0.218923	0.026703	1.24474	2.435e-16	logistic	69096	1494	67602	NA	NA	0		TRUE	TRUE	TRUE	0	Transient alteration of awareness	mental disorders
292.6	P_COMMON_scaled	NA	0.289319	0.0365835	1.33552	2.60627e-15	logistic	68378	776	67602	NA	NA	0		TRUE	TRUE	TRUE	0	Hallucinations	mental disorders
293	P_COMMON_scaled	NA	0.0735486	0.0365289	1.07632	0.0440687	logistic	81755	771	80984	NA	NA	0		TRUE	FALSE	FALSE	0	Symptoms involving head and neck	mental disorders
293.1	P_COMMON_scaled	NA	0.068659	0.012254	1.07107	2.10684e-08	logistic	88431	7447	80984	NA	NA	0		TRUE	TRUE	TRUE	0	Swelling, mass, or lump in head and neck [Space-occupying lesion, intracranial NOS]	mental disorders
295	P_COMMON_scaled	NA	0.411167	0.0204703	1.50858	9.78711e-90	logistic	37598	2786	34812	NA	NA	0		TRUE	TRUE	TRUE	0	Schizophrenia and other psychotic disorders	mental disorders
295.1	P_COMMON_scaled	NA	0.576347	0.0319764	1.77953	1.25918e-72	logistic	35927	1115	34812	NA	NA	0		TRUE	TRUE	TRUE	0	Schizophrenia	mental disorders
295.2	P_COMMON_scaled	NA	0.599042	0.0402899	1.82037	5.29447e-50	logistic	35479	667	34812	NA	NA	0		TRUE	TRUE	TRUE	0	Paranoid disorders	mental disorders
295.3	P_COMMON_scaled	NA	0.369439	0.024374	1.44692	6.80229e-52	logistic	36704	1892	34812	NA	NA	0		TRUE	TRUE	TRUE	0	Psychosis	mental disorders
296	P_COMMON_scaled	NA	0.312922	0.00845402	1.36741	6.68351e-300	logistic	63172	28360	34812	NA	NA	0		TRUE	TRUE	TRUE	0	Mood disorders	mental disorders
296.1	P_COMMON_scaled	NA	0.484709	0.015133	1.6237	4.18296e-225	logistic	40724	5912	34812	NA	NA	0		TRUE	TRUE	TRUE	0	Bipolar	mental disorders
296.2	P_COMMON_scaled	NA	0.312852	0.00867342	1.36732	6.64814e-285	logistic	60705	25893	34812	NA	NA	0		TRUE	TRUE	TRUE	0	Depression	mental disorders
296.22	P_COMMON_scaled	NA	0.323697	0.00907253	1.38223	8.43839e-279	logistic	57106	22294	34812	NA	NA	0		TRUE	TRUE	TRUE	0	Major depressive disorder	mental disorders
297	P_COMMON_scaled	NA	0.31742	0.0130014	1.37358	1.20827e-131	logistic	42718	7906	34812	NA	NA	0		TRUE	TRUE	TRUE	0	Suicidal ideation or attempt	mental disorders
297.1	P_COMMON_scaled	NA	0.506658	0.0196426	1.65973	1.03822e-146	logistic	38247	3435	34812	NA	NA	0		TRUE	TRUE	TRUE	0	Suicidal ideation	mental disorders
297.2	P_COMMON_scaled	NA	0.546523	0.054554	1.72724	1.27029e-23	logistic	35191	379	34812	NA	NA	0		TRUE	TRUE	TRUE	0	Suicide or self-inflicted injury	mental disorders
300	P_COMMON_scaled	NA	0.26531	0.00823262	1.30383	7.47398e-228	logistic	65524	30712	34812	NA	NA	0		TRUE	TRUE	TRUE	0	Anxiety disorders	mental disorders
300.1	P_COMMON_scaled	NA	0.265668	0.00847303	1.3043	8.43817e-216	logistic	62804	27992	34812	NA	NA	0		TRUE	TRUE	TRUE	0	Anxiety disorder	mental disorders
300.11	P_COMMON_scaled	NA	0.312821	0.01248	1.36728	1.17608e-138	logistic	44028	9216	34812	NA	NA	0		TRUE	TRUE	TRUE	0	Generalized anxiety disorder	mental disorders
300.12	P_COMMON_scaled	NA	0.336829	0.0173607	1.4005	7.45642e-84	logistic	38928	4116	34812	NA	NA	0		TRUE	TRUE	TRUE	0	Agorophobia, social phobia, and panic disorder	mental disorders
300.13	P_COMMON_scaled	NA	0.224095	0.0373752	1.25119	2.02447e-09	logistic	35597	785	34812	NA	NA	0		TRUE	TRUE	TRUE	0	Phobia	mental disorders
300.2	P_COMMON_scaled	NA	NA	NA	NA	NA	NA	34812	NA	NA	NA	NA	0	[Error: non-varying phenotype or genotype]	NA	NA	NA	0	Generalized anxiety & phobic disorders	mental disorders
300.3	P_COMMON_scaled	NA	0.432696	0.0281771	1.54141	3.21325e-53	logistic	36284	1472	34812	NA	NA	0		TRUE	TRUE	TRUE	0	Obsessive-compulsive disorders	mental disorders
300.4	P_COMMON_scaled	NA	0.341728	0.0172854	1.40738	5.42898e-87	logistic	38784	3972	34812	NA	NA	0		TRUE	TRUE	TRUE	0	Dysthymic disorder	mental disorders
300.8	P_COMMON_scaled	NA	0.311742	0.0281476	1.3658	1.65374e-28	logistic	36231	1419	34812	NA	NA	0		TRUE	TRUE	TRUE	0	Acute reaction to stress	mental disorders
300.9	P_COMMON_scaled	NA	0.495252	0.0173846	1.64091	1.64973e-178	logistic	39157	4345	34812	NA	NA	0		TRUE	TRUE	TRUE	0	Posttraumatic stress disorder	mental disorders
301	P_COMMON_scaled	NA	0.571285	0.0263104	1.77054	1.53766e-104	logistic	36563	1751	34812	NA	NA	0		TRUE	TRUE	TRUE	0	Personality disorders	mental disorders
301.1	P_COMMON_scaled	NA	0.72134	0.123249	2.05719	4.83695e-09	logistic	34883	71	34812	NA	NA	0		TRUE	TRUE	TRUE	0	Schizoid personality disorder	mental disorders
301.2	P_COMMON_scaled	NA	0.596962	0.0331556	1.81659	1.78448e-72	logistic	35930	1118	34812	NA	NA	0		TRUE	TRUE	TRUE	0	Antisocial/borderline personality disorder	mental disorders
302	P_COMMON_scaled	NA	0.143978	0.0268079	1.15486	7.84241e-08	logistic	36357	1545	34812	NA	NA	0		TRUE	TRUE	TRUE	0	Sexual and gender identity disorders	mental disorders
302.1	P_COMMON_scaled	NA	0.0828356	0.0337456	1.08636	0.0140998	logistic	35769	957	34812	NA	NA	0		TRUE	FALSE	TRUE	0	Decreased libido	mental disorders
303	P_COMMON_scaled	NA	0.287947	0.0229691	1.33369	4.72792e-36	logistic	37013	2201	34812	NA	NA	0		TRUE	TRUE	TRUE	0	Psychogenic and somatoform disorders	mental disorders
303.1	P_COMMON_scaled	NA	0.504804	0.0749112	1.65666	1.5981e-11	logistic	35002	190	34812	NA	NA	0		TRUE	TRUE	TRUE	0	Dissociative disorder	mental disorders
303.3	P_COMMON_scaled	NA	0.185017	0.0333315	1.20324	2.84359e-08	logistic	35806	994	34812	NA	NA	0		TRUE	TRUE	TRUE	0	Psychogenic disorder	mental disorders
303.31	P_COMMON_scaled	NA	-0.0469046	0.109252	0.954178	0.667686	logistic	34904	92	34812	NA	NA	0		FALSE	FALSE	FALSE	1	Gastrointestinal malfunction arising from mental factors	mental disorders
303.4	P_COMMON_scaled	NA	0.412452	0.029496	1.51052	1.97041e-44	logistic	36116	1304	34812	NA	NA	0		TRUE	TRUE	TRUE	0	Somatoform disorder	mental disorders
304	P_COMMON_scaled	NA	0.243287	0.0108117	1.27543	3.94249e-112	logistic	47517	12705	34812	NA	NA	0		TRUE	TRUE	TRUE	0	Adjustment reaction	mental disorders
305.2	P_COMMON_scaled	NA	0.250658	0.0226955	1.28487	2.33367e-28	logistic	37172	2360	34812	NA	NA	0		TRUE	TRUE	TRUE	0	Eating disorder	mental disorders
305.21	P_COMMON_scaled	NA	0.234317	0.0565487	1.26405	3.41855e-05	logistic	35178	366	34812	NA	NA	0		TRUE	FALSE	TRUE	0	Anorexia nervosa	mental disorders
306	P_COMMON_scaled	NA	0.195294	0.0109542	1.21567	4.26268e-71	logistic	47027	12215	34812	NA	NA	0		TRUE	TRUE	TRUE	0	Other mental disorder	mental disorders
306.1	P_COMMON_scaled	NA	0.221166	0.0443957	1.24753	6.30305e-07	logistic	35422	610	34812	NA	NA	0		TRUE	TRUE	TRUE	0	Mental disorders durring/after pregnancy	mental disorders
306.9	P_COMMON_scaled	NA	0.199947	0.0309088	1.22134	9.86964e-11	logistic	35966	1154	34812	NA	NA	0		TRUE	TRUE	TRUE	0	Tension headache	mental disorders
312	P_COMMON_scaled	NA	0.423809	0.0391908	1.52777	2.95562e-27	logistic	84558	685	83873	NA	NA	0		TRUE	TRUE	TRUE	0	Conduct disorders	mental disorders
312.3	P_COMMON_scaled	NA	0.481437	0.0617886	1.6184	6.61273e-15	logistic	84140	267	83873	NA	NA	0		TRUE	TRUE	TRUE	0	Impulse control disorder	mental disorders
313	P_COMMON_scaled	NA	0.210317	0.0153526	1.23407	1.02724e-42	logistic	88682	4809	83873	NA	NA	0		TRUE	TRUE	TRUE	0	Pervasive developmental disorders	mental disorders
313.1	P_COMMON_scaled	NA	0.223157	0.0165101	1.25002	1.25177e-41	logistic	87991	4118	83873	NA	NA	0		TRUE	TRUE	TRUE	0	Attention deficit hyperactivity disorder	mental disorders
313.2	P_COMMON_scaled	NA	0.324185	0.0710388	1.3829	5.03108e-06	logistic	84079	206	83873	NA	NA	0		TRUE	TRUE	TRUE	0	Tics and stuttering	mental disorders
313.3	P_COMMON_scaled	NA	0.342484	0.0588862	1.40844	6.02608e-09	logistic	84189	316	83873	NA	NA	0		TRUE	TRUE	TRUE	0	Autism	mental disorders
315	P_COMMON_scaled	NA	0.23446	0.0249696	1.26423	6.01206e-21	logistic	85554	1681	83873	NA	NA	0		TRUE	TRUE	TRUE	0	Develomental delays and disorders	mental disorders
315.1	P_COMMON_scaled	NA	0.208732	0.061791	1.23211	0.000730089	logistic	84143	270	83873	NA	NA	0		TRUE	FALSE	TRUE	0	Learning disorder	mental disorders
315.2	P_COMMON_scaled	NA	-0.107538	0.0754906	0.898042	0.154295	logistic	84054	181	83873	NA	NA	0		FALSE	FALSE	FALSE	1	Speech and language disorder	mental disorders
315.3	P_COMMON_scaled	NA	0.224171	0.0809143	1.25129	0.00559741	logistic	84033	160	83873	NA	NA	0		TRUE	FALSE	TRUE	0	Mental retardation	mental disorders
316	P_COMMON_scaled	NA	0.284662	0.0131601	1.32931	9.23439e-104	logistic	62105	6875	55230	NA	NA	0		TRUE	TRUE	TRUE	0	Substance addiction and disorders	mental disorders
316.1	P_COMMON_scaled	NA	0.0284521	0.0459302	1.02886	0.535611	logistic	55721	491	55230	NA	NA	0		FALSE	FALSE	FALSE	0	Polyneuropathy due to drugs	mental disorders
317	P_COMMON_scaled	NA	0.251987	0.0124181	1.28658	1.51839e-91	logistic	63133	7903	55230	NA	NA	0		TRUE	TRUE	TRUE	0	Alcohol-related disorders	mental disorders
317.1	P_COMMON_scaled	NA	0.254323	0.013822	1.28959	1.31656e-75	logistic	61393	6163	55230	NA	NA	0		TRUE	TRUE	TRUE	0	Alcoholism	mental disorders
317.11	P_COMMON_scaled	NA	0.172869	0.0330973	1.18871	1.76006e-07	logistic	56193	963	55230	NA	NA	0		TRUE	TRUE	TRUE	0	Alcoholic liver damage	mental disorders
318	P_COMMON_scaled	NA	0.15965	0.0081261	1.1731	6.19053e-86	logistic	78597	23367	55230	NA	NA	0		TRUE	TRUE	TRUE	0	Tobacco use disorder	mental disorders
320	P_COMMON_scaled	NA	-0.00548184	0.038851	0.994533	0.887792	logistic	90881	683	90198	NA	NA	0		FALSE	FALSE	FALSE	1	Meningitis	neurological
323	P_COMMON_scaled	NA	0.115671	0.0392297	1.12263	0.00319275	logistic	90867	669	90198	NA	NA	0		TRUE	FALSE	TRUE	0	Encephalitis	neurological
323.2	P_COMMON_scaled	NA	0.0658152	0.0985889	1.06803	0.504407	logistic	90303	105	90198	NA	NA	0		FALSE	FALSE	FALSE	0	Acute (transverse) myelitis	neurological
323.8	P_COMMON_scaled	NA	0.0831706	0.0430162	1.08673	0.0531781	logistic	90755	557	90198	NA	NA	0		FALSE	FALSE	FALSE	0	Encephalitis, non-infectious	neurological
324	P_COMMON_scaled	NA	0.190514	0.0417532	1.20987	5.04605e-06	logistic	90786	588	90198	NA	NA	0		TRUE	TRUE	TRUE	0	Other CNS infection and poliomyelitis	neurological
324.1	P_COMMON_scaled	NA	NA	NA	NA	NA	logistic	90208	10	90198	NA	NA	0	[Error: < 20 cases or controls]	NA	NA	NA	0	Jakob-Creutzfeldt disease	neurological
325	P_COMMON_scaled	NA	-0.300754	0.114004	0.74026	0.00833733	logistic	90278	80	90198	NA	NA	0		TRUE	FALSE	TRUE	1	Phlebitis and thrombophlebitis of intracranial venous sinuses	neurological
327	P_COMMON_scaled	NA	0.139495	0.00855914	1.14969	1.02443e-59	logistic	78595	18645	59950	NA	NA	0		TRUE	TRUE	TRUE	0	Sleep disorders	neurological
327.1	P_COMMON_scaled	NA	0.184006	0.0234298	1.20202	4.04607e-15	logistic	61860	1910	59950	NA	NA	0		TRUE	TRUE	TRUE	0	Hypersomnia	neurological
327.3	P_COMMON_scaled	NA	0.106281	0.00934615	1.11213	5.79e-30	logistic	75093	15143	59950	NA	NA	0		TRUE	TRUE	TRUE	0	Sleep apnea	neurological
327.31	P_COMMON_scaled	NA	0.162693	0.033678	1.17668	1.35952e-06	logistic	60869	919	59950	NA	NA	0		TRUE	TRUE	TRUE	0	Central/nonobstroctive sleep apnea	neurological
327.32	P_COMMON_scaled	NA	0.100494	0.00983814	1.10572	1.70304e-24	logistic	73192	13242	59950	NA	NA	0		TRUE	TRUE	TRUE	0	Obstructive sleep apnea	neurological
327.4	P_COMMON_scaled	NA	0.146248	0.0101331	1.15748	3.21983e-47	logistic	72117	12167	59950	NA	NA	0		TRUE	TRUE	TRUE	0	Insomnia	neurological
327.41	P_COMMON_scaled	NA	0.136429	0.0210075	1.14617	8.34168e-11	logistic	62345	2395	59950	NA	NA	0		TRUE	TRUE	TRUE	0	Organic or persistent insomnia	neurological
327.5	P_COMMON_scaled	NA	0.138841	0.0319502	1.14894	1.38933e-05	logistic	60953	1003	59950	NA	NA	0		TRUE	TRUE	TRUE	0	Parasomnia	neurological
327.6	P_COMMON_scaled	NA	0.226887	0.042112	1.25469	7.13666e-08	logistic	60525	575	59950	NA	NA	0		TRUE	TRUE	TRUE	0	Circadian rhythm sleep disorder	neurological
327.7	P_COMMON_scaled	NA	0.189255	0.0175611	1.20835	4.42481e-27	logistic	63482	3532	59950	NA	NA	0		TRUE	TRUE	TRUE	0	Sleep related movement disorders	neurological
327.71	P_COMMON_scaled	NA	0.211194	0.020322	1.23515	2.68552e-25	logistic	62554	2604	59950	NA	NA	0		TRUE	TRUE	TRUE	0	Restless legs syndrome	neurological
327.72	P_COMMON_scaled	NA	0.0612391	0.0518237	1.06315	0.237332	logistic	60329	379	59950	NA	NA	0		FALSE	FALSE	FALSE	0	Sleep related leg cramps	neurological
331	P_COMMON_scaled	NA	0.053071	0.0279794	1.0545	0.0578556	logistic	64512	1347	63165	NA	NA	0		FALSE	FALSE	FALSE	0	Other cerebral degenerations	neurological
331.1	P_COMMON_scaled	NA	0.100917	0.0359271	1.10619	0.00497035	logistic	63970	805	63165	NA	NA	0		TRUE	FALSE	TRUE	0	Hydrocephalus	neurological
331.9	P_COMMON_scaled	NA	0.049811	0.048086	1.05107	0.30026	logistic	63615	450	63165	NA	NA	0		FALSE	FALSE	FALSE	0	Cerebral degeneration, unspecified	neurological
332	P_COMMON_scaled	NA	0.0744198	0.0292129	1.07726	0.0108497	logistic	64432	1267	63165	NA	NA	0		TRUE	FALSE	TRUE	0	Parkinson's disease	neurological
333	P_COMMON_scaled	NA	0.160208	0.016288	1.17375	7.88363e-23	logistic	67340	4175	63165	NA	NA	0		TRUE	TRUE	TRUE	0	Extrapyramidal disease and abnormal movement disorders	neurological
333.1	P_COMMON_scaled	NA	0.211864	0.0253459	1.23598	6.32942e-17	logistic	64827	1662	63165	NA	NA	0		TRUE	TRUE	TRUE	0	Essential tremor	neurological
333.2	P_COMMON_scaled	NA	0.0600404	0.0414375	1.06188	0.147354	logistic	63775	610	63165	NA	NA	0		FALSE	FALSE	FALSE	0	Myoclonus	neurological
333.3	P_COMMON_scaled	NA	0.249784	0.122749	1.28375	0.0418587	logistic	63234	69	63165	NA	NA	0		TRUE	FALSE	FALSE	0	Tics and choreas	neurological
333.4	P_COMMON_scaled	NA	0.192155	0.0288485	1.21186	2.72306e-11	logistic	64427	1262	63165	NA	NA	0		TRUE	TRUE	TRUE	0	Torsion dystonia	neurological
333.8	P_COMMON_scaled	NA	-0.0102689	0.0614712	0.989784	0.867329	logistic	63438	273	63165	NA	NA	0		FALSE	FALSE	FALSE	1	Other degenerative diseases of the basal ganglia	neurological
334	P_COMMON_scaled	NA	0.0771494	0.0196173	1.0802	8.39876e-05	logistic	65978	2813	63165	NA	NA	0		TRUE	FALSE	TRUE	0	Degenerative disease of the spinal cord	neurological
334.1	P_COMMON_scaled	NA	0.0683106	0.0655867	1.0707	0.297629	logistic	63407	242	63165	NA	NA	0		FALSE	FALSE	FALSE	0	Spinocerebellar disease	neurological
334.2	P_COMMON_scaled	NA	0.0614183	0.0514409	1.06334	0.232495	logistic	63560	395	63165	NA	NA	0		FALSE	FALSE	FALSE	0	Anterior horn cell disease	neurological
334.21	P_COMMON_scaled	NA	0.140971	0.0588885	1.15139	0.0166722	logistic	63466	301	63165	NA	NA	0		TRUE	FALSE	TRUE	0	Amyotrophic Lateral Sclerosis	neurological
335	P_COMMON_scaled	NA	0.0652513	0.0255832	1.06743	0.0107552	logistic	64799	1634	63165	NA	NA	0		TRUE	FALSE	TRUE	0	Multiple sclerosis	neurological
337	P_COMMON_scaled	NA	0.258518	0.0265171	1.29501	1.86073e-22	logistic	64679	1514	63165	NA	NA	0		TRUE	TRUE	TRUE	0	Disorders of the autonomic nervous system	neurological
337.1	P_COMMON_scaled	NA	0.374284	0.0435017	1.45395	7.70604e-18	logistic	63721	556	63165	NA	NA	0		TRUE	TRUE	TRUE	0	Peripheral autonomic neuropathy	neurological
338	P_COMMON_scaled	NA	0.0702118	0.00724286	1.07274	3.19927e-22	logistic	84485	32434	52051	NA	NA	0		TRUE	TRUE	TRUE	0	Pain	neurological
338.1	P_COMMON_scaled	NA	0.0661828	0.0086358	1.06842	1.80545e-14	logistic	71266	19215	52051	NA	NA	0		TRUE	TRUE	TRUE	0	Acute pain	neurological
338.2	P_COMMON_scaled	NA	0.0889058	0.00818608	1.09298	1.77586e-27	logistic	74415	22364	52051	NA	NA	0		TRUE	TRUE	TRUE	0	Chronic pain	neurological
339	P_COMMON_scaled	NA	0.161651	0.0102042	1.17545	1.60619e-56	logistic	79853	11864	67989	NA	NA	0		TRUE	TRUE	TRUE	0	Other headache syndromes	neurological
340	P_COMMON_scaled	NA	0.097737	0.010381	1.10267	4.73181e-21	logistic	79927	11938	67989	NA	NA	0		TRUE	TRUE	TRUE	0	Migraine	neurological
340.1	P_COMMON_scaled	NA	0.0752272	0.0163996	1.07813	4.49336e-06	logistic	72182	4193	67989	NA	NA	0		TRUE	TRUE	TRUE	0	Migrain with aura	neurological
341	P_COMMON_scaled	NA	0.0517971	0.0334487	1.05316	0.121489	logistic	64108	943	63165	NA	NA	0		FALSE	FALSE	FALSE	0	Other demyelinating diseases of central nervous system	neurological
342	P_COMMON_scaled	NA	0.0806047	0.0252056	1.08394	0.00138436	logistic	64845	1680	63165	NA	NA	0		TRUE	FALSE	TRUE	0	Hemiplegia	neurological
343	P_COMMON_scaled	NA	-0.0351378	0.0912194	0.965472	0.700089	logistic	63291	126	63165	NA	NA	0		FALSE	FALSE	FALSE	1	Infantile cerebral palsy	neurological
344	P_COMMON_scaled	NA	0.152994	0.0332215	1.16532	4.11948e-06	logistic	64112	947	63165	NA	NA	0		TRUE	TRUE	TRUE	0	Other paralytic syndromes	neurological
345	P_COMMON_scaled	NA	0.131447	0.0116036	1.14048	9.52017e-30	logistic	71894	8729	63165	NA	NA	0		TRUE	TRUE	TRUE	0	Epilepsy, recurrent seizures, convulsions	neurological
345.1	P_COMMON_scaled	NA	0.0776818	0.0170295	1.08078	5.07624e-06	logistic	66968	3803	63165	NA	NA	0		TRUE	TRUE	TRUE	0	Epilepsy	neurological
345.11	P_COMMON_scaled	NA	0.0764391	0.0251814	1.07944	0.00240107	logistic	64859	1694	63165	NA	NA	0		TRUE	FALSE	TRUE	0	Generalized convulsive epilepsy	neurological
345.12	P_COMMON_scaled	NA	0.0855378	0.0190846	1.0893	7.39327e-06	logistic	66145	2980	63165	NA	NA	0		TRUE	TRUE	TRUE	0	Partial epilepsy	neurological
345.3	P_COMMON_scaled	NA	0.129584	0.0121561	1.13835	1.56648e-26	logistic	71024	7859	63165	NA	NA	0		TRUE	TRUE	TRUE	0	Convulsions	neurological
346	P_COMMON_scaled	NA	0.234323	0.0364807	1.26405	1.33434e-10	logistic	63938	773	63165	NA	NA	0		TRUE	TRUE	TRUE	0	Abnormal findings on study of brain and/or nervous system	neurological
346.1	P_COMMON_scaled	NA	0.0874949	0.0213897	1.09144	4.30421e-05	logistic	65506	2341	63165	NA	NA	0		TRUE	FALSE	TRUE	0	Nonspecific abnormal findings on radiological and other examination of skull and head	neurological
346.2	P_COMMON_scaled	NA	0.229206	0.038021	1.2576	1.65595e-09	logistic	63877	712	63165	NA	NA	0		TRUE	TRUE	TRUE	0	Nonspecific abnormal results of function study of brain and central nervous system	neurological
346.3	P_COMMON_scaled	NA	0.154664	0.064617	1.16727	0.0166863	logistic	63414	249	63165	NA	NA	0		TRUE	FALSE	TRUE	0	Nonspecific abnormal findings in cerebrospinal fluid	neurological
347	P_COMMON_scaled	NA	0.20152	0.0645524	1.22326	0.00179746	logistic	63412	247	63165	NA	NA	0		TRUE	FALSE	TRUE	0	Cataplexy and narcolepsy	neurological
348	P_COMMON_scaled	NA	0.099114	0.0162723	1.10419	1.12236e-09	logistic	67315	4150	63165	NA	NA	0		TRUE	TRUE	TRUE	0	Other conditions of brain	neurological
348.2	P_COMMON_scaled	NA	0.104773	0.0244288	1.11046	1.79552e-05	logistic	64951	1786	63165	NA	NA	0		TRUE	TRUE	TRUE	0	Cerebral edema and compression of brain	neurological
348.4	P_COMMON_scaled	NA	0.157023	0.0475643	1.17002	0.000962453	logistic	63624	459	63165	NA	NA	0		TRUE	FALSE	TRUE	0	Cerebral cysts	neurological
348.7	P_COMMON_scaled	NA	0.0557643	0.0530305	1.05735	0.293005	logistic	63533	368	63165	NA	NA	0		FALSE	FALSE	FALSE	0	Coma	neurological
348.8	P_COMMON_scaled	NA	0.103498	0.0227224	1.10904	5.24089e-06	logistic	65228	2063	63165	NA	NA	0		TRUE	TRUE	TRUE	0	Encephalopathy, not elsewhere classified	neurological
348.9	P_COMMON_scaled	NA	0.131966	0.0149439	1.14107	1.03931e-18	logistic	68173	5008	63165	NA	NA	0		TRUE	TRUE	TRUE	0	Other conditions of brain, NOS	neurological
349	P_COMMON_scaled	NA	0.0176161	0.02868	1.01777	0.539065	logistic	64451	1286	63165	NA	NA	0		FALSE	FALSE	FALSE	0	Other and unspecified disorders of the nervous system	neurological
350	P_COMMON_scaled	NA	0.120861	0.00919357	1.12847	1.78764e-39	logistic	87002	15652	71350	NA	NA	0		TRUE	TRUE	TRUE	0	Abnormal movement	neurological
350.1	P_COMMON_scaled	NA	0.110668	0.0131053	1.11702	3.05128e-17	logistic	77975	6625	71350	NA	NA	0		TRUE	TRUE	TRUE	0	Abnormal involuntary movements	neurological
350.2	P_COMMON_scaled	NA	0.128424	0.0112757	1.13704	4.71641e-30	logistic	81274	9924	71350	NA	NA	0		TRUE	TRUE	TRUE	0	Abnormality of gait	neurological
350.3	P_COMMON_scaled	NA	0.146987	0.0203763	1.15834	5.4483e-13	logistic	73931	2581	71350	NA	NA	0		TRUE	TRUE	TRUE	0	Lack of coordination	neurological
350.5	P_COMMON_scaled	NA	0.119321	0.0441656	1.12673	0.00689907	logistic	71882	532	71350	NA	NA	0		TRUE	FALSE	TRUE	0	Abnormal reflex	neurological
350.6	P_COMMON_scaled	NA	0.056983	0.0303652	1.05864	0.0605743	logistic	72487	1137	71350	NA	NA	0		FALSE	FALSE	FALSE	0	Disturbances of sensation of smell and taste	neurological
351	P_COMMON_scaled	NA	0.0519001	0.0104686	1.05327	7.13316e-07	logistic	83457	11069	72388	NA	NA	0		TRUE	TRUE	TRUE	0	Other peripheral nerve disorders	neurological
352	P_COMMON_scaled	NA	0.0544831	0.0207152	1.05599	0.00853584	logistic	74875	2487	72388	NA	NA	0		TRUE	FALSE	TRUE	0	Disorders of other cranial nerves	neurological
352.1	P_COMMON_scaled	NA	0.090444	0.0288009	1.09466	0.00168764	logistic	73662	1274	72388	NA	NA	0		TRUE	FALSE	TRUE	0	Trigeminal nerve disorders [CN5]	neurological
352.2	P_COMMON_scaled	NA	-0.0162464	0.0309289	0.983885	0.599385	logistic	73479	1091	72388	NA	NA	0		FALSE	FALSE	FALSE	1	Facial nerve disorders [CN7]	neurological
353	P_COMMON_scaled	NA	0.108611	0.0213853	1.11473	3.79911e-07	logistic	74716	2328	72388	NA	NA	0		TRUE	TRUE	TRUE	0	Nerve root and plexus disorders	neurological
353.1	P_COMMON_scaled	NA	0.0789513	0.0309973	1.08215	0.0108642	logistic	73472	1084	72388	NA	NA	0		TRUE	FALSE	TRUE	0	Nerve plexus lesions	neurological
353.2	P_COMMON_scaled	NA	0.162416	0.0300509	1.17635	6.49152e-08	logistic	73552	1164	72388	NA	NA	0		TRUE	TRUE	TRUE	0	Nerve root lesions	neurological
355	P_COMMON_scaled	NA	0.232982	0.039014	1.26236	2.34708e-09	logistic	73078	690	72388	NA	NA	0		TRUE	TRUE	TRUE	0	Complex regional/central pain syndrome	neurological
355.1	P_COMMON_scaled	NA	0.172341	0.0201426	1.18808	1.16794e-17	logistic	75031	2643	72388	NA	NA	0		TRUE	TRUE	TRUE	0	Chronic pain syndrome	neurological
356	P_COMMON_scaled	NA	0.114148	0.0138477	1.12092	1.67863e-16	logistic	83812	5814	77998	NA	NA	0		TRUE	TRUE	TRUE	0	Hereditary and idiopathic peripheral neuropathy	neurological
357	P_COMMON_scaled	NA	0.091081	0.0126702	1.09536	6.54693e-13	logistic	85022	7024	77998	NA	NA	0		TRUE	TRUE	TRUE	0	Inflammatory and toxic neuropathy	neurological
358	P_COMMON_scaled	NA	0.09666	0.0422929	1.10149	0.0222841	logistic	78571	573	77998	NA	NA	0		TRUE	FALSE	TRUE	0	Myoneural disorders	neurological
358.1	P_COMMON_scaled	NA	0.0346267	0.052584	1.03523	0.510215	logistic	78368	370	77998	NA	NA	0		FALSE	FALSE	FALSE	0	Myasthenia gravis	neurological
359	P_COMMON_scaled	NA	0.147689	0.0259579	1.15915	1.27356e-08	logistic	79549	1551	77998	NA	NA	0		TRUE	TRUE	TRUE	0	Muscular dystrophies and other myopathies	neurological
359.1	P_COMMON_scaled	NA	0.121826	0.0668286	1.12956	0.0683089	logistic	78228	230	77998	NA	NA	0		FALSE	FALSE	FALSE	0	Muscular dystrophies	neurological
359.2	P_COMMON_scaled	NA	0.152555	0.0269365	1.16481	1.48318e-08	logistic	79437	1439	77998	NA	NA	0		TRUE	TRUE	TRUE	0	Myopathy	neurological
360	P_COMMON_scaled	NA	0.135734	0.0666249	1.14538	0.0416213	logistic	79432	230	79202	NA	NA	0		TRUE	FALSE	FALSE	0	Disorders of the globe	sense organs
360.2	P_COMMON_scaled	NA	0.0527287	0.0808019	1.05414	0.514035	logistic	79358	156	79202	NA	NA	0		FALSE	FALSE	FALSE	0	Progressive myopia	sense organs
360.3	P_COMMON_scaled	NA	0.221487	0.173439	1.24793	0.201592	logistic	79238	36	79202	NA	NA	0		FALSE	FALSE	FALSE	0	Hypotony of eye	sense organs
361	P_COMMON_scaled	NA	0.0106027	0.0294718	1.01066	0.719027	logistic	80399	1197	79202	NA	NA	0		FALSE	FALSE	FALSE	0	Retinal detachments and defects	sense organs
361.1	P_COMMON_scaled	NA	-0.0207371	0.0486694	0.979476	0.670049	logistic	79636	434	79202	NA	NA	0		FALSE	FALSE	FALSE	1	Retinal detachment with retinal defect	sense organs
361.2	P_COMMON_scaled	NA	0.212068	0.114385	1.23623	0.0637415	logistic	79281	79	79202	NA	NA	0		FALSE	FALSE	FALSE	0	Retinoschisis and retinal cysts	sense organs
362	P_COMMON_scaled	NA	0.0352521	0.0149761	1.03588	0.0185778	logistic	83417	5020	78397	NA	NA	0		TRUE	FALSE	TRUE	0	Other retinal disorders	sense organs
362.1	P_COMMON_scaled	NA	NA	NA	NA	NA	logistic	78413	16	78397	NA	NA	0	[Error: < 20 cases or controls]	NA	NA	NA	0	Retinopathy of prematurity	sense organs
362.2	P_COMMON_scaled	NA	0.0429755	0.0195131	1.04391	0.0276381	logistic	81315	2918	78397	NA	NA	0		TRUE	FALSE	TRUE	0	Degeneration of macula and posterior pole of retina	sense organs
362.21	P_COMMON_scaled	NA	0.122566	0.0534091	1.13039	0.0217411	logistic	78771	374	78397	NA	NA	0		TRUE	FALSE	TRUE	0	Macular degeneration, dry	sense organs
362.22	P_COMMON_scaled	NA	0.274184	0.0838806	1.31546	0.00108025	logistic	78545	148	78397	NA	NA	0		TRUE	FALSE	TRUE	0	Macular degeneration, wet	sense organs
362.23	P_COMMON_scaled	NA	0.0254135	0.0434113	1.02574	0.558271	logistic	78947	550	78397	NA	NA	0		FALSE	FALSE	FALSE	0	Cystoid macular degeneration of retina	sense organs
362.26	P_COMMON_scaled	NA	0.0311392	0.0281116	1.03163	0.267992	logistic	79734	1337	78397	NA	NA	0		FALSE	FALSE	FALSE	0	Macular puckering of retina	sense organs
362.27	P_COMMON_scaled	NA	0.115344	0.0413267	1.12226	0.00525408	logistic	79002	605	78397	NA	NA	0		TRUE	FALSE	TRUE	0	Drusen (degenerative) of retina	sense organs
362.29	P_COMMON_scaled	NA	0.161246	0.033509	1.17497	1.49401e-06	logistic	79365	968	78397	NA	NA	0		TRUE	TRUE	TRUE	0	Macular degeneration (senile) of retina NOS	sense organs
362.3	P_COMMON_scaled	NA	-0.0588133	0.0443397	0.942883	0.184699	logistic	78927	530	78397	NA	NA	0		FALSE	FALSE	FALSE	1	Other nondiabetic retinopathy	sense organs
362.31	P_COMMON_scaled	NA	-0.148085	0.0727196	0.862358	0.0417122	logistic	78596	199	78397	NA	NA	0		TRUE	FALSE	FALSE	1	Separation of retinal layers	sense organs
362.4	P_COMMON_scaled	NA	0.0781162	0.0305066	1.08125	0.0104482	logistic	79516	1119	78397	NA	NA	0		TRUE	FALSE	TRUE	0	Retinal vascular changes and abnomalities	sense organs
362.5	P_COMMON_scaled	NA	-0.0846654	0.0912034	0.91882	0.353245	logistic	78521	124	78397	NA	NA	0		FALSE	FALSE	FALSE	1	Toxic maculopathy of retina	sense organs
362.6	P_COMMON_scaled	NA	0.0815112	0.0456487	1.08493	0.0741606	logistic	78891	494	78397	NA	NA	0		FALSE	FALSE	FALSE	0	Peripheral retinal degenerations	sense organs
362.7	P_COMMON_scaled	NA	0.0218126	0.0674988	1.02205	0.746577	logistic	78623	226	78397	NA	NA	0		FALSE	FALSE	FALSE	0	Hereditary retinal dystrophies	sense organs
362.8	P_COMMON_scaled	NA	0.0933762	0.0486003	1.09787	0.0546925	logistic	78830	433	78397	NA	NA	0		FALSE	FALSE	FALSE	0	Retinal hemorrhage/ischemia	sense organs
362.9	P_COMMON_scaled	NA	0.128834	0.0524465	1.1375	0.0140307	logistic	78775	378	78397	NA	NA	0		TRUE	FALSE	TRUE	0	Retinal edema	sense organs
363	P_COMMON_scaled	NA	-0.016193	0.035754	0.983937	0.650621	logistic	80013	811	79202	NA	NA	0		FALSE	FALSE	FALSE	1	Chorioretinal inflammations, scars, and other disorders of choroid	sense organs
363.3	P_COMMON_scaled	NA	-0.0642676	0.041696	0.937754	0.123235	logistic	79798	596	79202	NA	NA	0		FALSE	FALSE	FALSE	1	Chorioretinal scars	sense organs
363.4	P_COMMON_scaled	NA	0.535718	0.129696	1.70867	3.61894e-05	logistic	79265	63	79202	NA	NA	0		TRUE	FALSE	TRUE	0	Choroidal degenerations	sense organs
364	P_COMMON_scaled	NA	0.0621674	0.0283475	1.06414	0.0283038	logistic	80495	1293	79202	NA	NA	0		TRUE	FALSE	TRUE	0	Corneal opacity and other disorders of cornea	sense organs
364.1	P_COMMON_scaled	NA	-0.0381272	0.0429386	0.962591	0.37457	logistic	79755	553	79202	NA	NA	0		FALSE	FALSE	FALSE	1	Corneal opacity	sense organs
364.2	P_COMMON_scaled	NA	0.0259498	0.0732315	1.02629	0.723074	logistic	79393	191	79202	NA	NA	0		FALSE	FALSE	FALSE	0	Corneal edema	sense organs
364.4	P_COMMON_scaled	NA	0.0199157	0.0501777	1.02012	0.691439	logistic	79608	406	79202	NA	NA	0		FALSE	FALSE	FALSE	0	Corneal degenerations	sense organs
364.41	P_COMMON_scaled	NA	0.0206239	0.0816519	1.02084	0.80059	logistic	79356	154	79202	NA	NA	0		FALSE	FALSE	FALSE	0	Keratoconus	sense organs
364.5	P_COMMON_scaled	NA	0.108934	0.0494621	1.11509	0.027639	logistic	79624	422	79202	NA	NA	0		TRUE	FALSE	TRUE	0	Corneal dystrophy	sense organs
364.51	P_COMMON_scaled	NA	0.125432	0.0631212	1.13364	0.046905	logistic	79462	260	79202	NA	NA	0		TRUE	FALSE	FALSE	0	Fuchs' dystrophy	sense organs
364.9	P_COMMON_scaled	NA	0.00422866	0.0961342	1.00424	0.964915	logistic	79314	112	79202	NA	NA	0		FALSE	FALSE	FALSE	0	Cornea replaced by transplant	sense organs
365	P_COMMON_scaled	NA	0.073543	0.0146413	1.07631	5.08719e-07	logistic	84441	5239	79202	NA	NA	0		TRUE	TRUE	TRUE	0	Glaucoma	sense organs
365.1	P_COMMON_scaled	NA	0.0919045	0.0267594	1.09626	0.000593689	logistic	80673	1471	79202	NA	NA	0		TRUE	FALSE	TRUE	0	Open-angle glaucoma	sense organs
365.11	P_COMMON_scaled	NA	0.133378	0.0490969	1.14268	0.00659508	logistic	79635	433	79202	NA	NA	0		TRUE	FALSE	TRUE	0	Primary open angle glaucoma	sense organs
365.2	P_COMMON_scaled	NA	0.196506	0.0441307	1.21714	8.47513e-06	logistic	79727	525	79202	NA	NA	0		TRUE	TRUE	TRUE	0	Primary angle-closure glaucoma	sense organs
365.5	P_COMMON_scaled	NA	0.0495375	0.0820233	1.05079	0.54588	logistic	79359	157	79202	NA	NA	0		FALSE	FALSE	FALSE	0	Pseudoexfoliation glaucoma	sense organs
366	P_COMMON_scaled	NA	0.0994753	0.0105484	1.10459	4.08716e-21	logistic	89590	12535	77055	NA	NA	0		TRUE	TRUE	TRUE	0	Cataract	sense organs
366.1	P_COMMON_scaled	NA	0.327323	0.0994087	1.38725	0.00099231	logistic	77160	105	77055	NA	NA	0		TRUE	FALSE	TRUE	0	Nonsenile Cataract	sense organs
366.2	P_COMMON_scaled	NA	0.0954078	0.0119224	1.10011	1.22028e-15	logistic	86122	9067	77055	NA	NA	0		TRUE	TRUE	TRUE	0	Senile cataract	sense organs
366.3	P_COMMON_scaled	NA	-0.51167	0.172168	0.599494	0.0029594	logistic	77092	37	77055	NA	NA	0		TRUE	FALSE	TRUE	1	Traumatic cataract	sense organs
367	P_COMMON_scaled	NA	0.0748522	0.0127082	1.07772	3.8599e-09	logistic	90627	6832	83795	NA	NA	0		TRUE	TRUE	TRUE	0	Disorders of refraction and accommodation; blindness and low vision	sense organs
367.1	P_COMMON_scaled	NA	-0.00810637	0.020245	0.991926	0.688852	logistic	86363	2568	83795	NA	NA	0		FALSE	FALSE	FALSE	1	Myopia	sense organs
367.2	P_COMMON_scaled	NA	0.064482	0.0209746	1.06661	0.00211002	logistic	86182	2387	83795	NA	NA	0		TRUE	FALSE	TRUE	0	Astigmatism	sense organs
367.8	P_COMMON_scaled	NA	0.12848	0.0247301	1.1371	2.04374e-07	logistic	85502	1707	83795	NA	NA	0		TRUE	TRUE	TRUE	0	Hypermetropia	sense organs
367.9	P_COMMON_scaled	NA	0.118106	0.0252722	1.12536	2.96339e-06	logistic	85434	1639	83795	NA	NA	0		TRUE	TRUE	TRUE	0	Blindness and low vision	sense organs
368	P_COMMON_scaled	NA	0.0863905	0.0115701	1.09023	8.22397e-14	logistic	87614	8509	79105	NA	NA	0		TRUE	TRUE	TRUE	0	Visual disturbances	sense organs
368.1	P_COMMON_scaled	NA	0.0841766	0.0458704	1.08782	0.0664913	logistic	79590	485	79105	NA	NA	0		FALSE	FALSE	FALSE	0	Amblyopia	sense organs
368.2	P_COMMON_scaled	NA	0.0217106	0.0230559	1.02195	0.34637	logistic	81083	1978	79105	NA	NA	0		FALSE	FALSE	FALSE	0	Diplopia and disorders of binocular vision	sense organs
368.3	P_COMMON_scaled	NA	0.113084	0.0898432	1.11973	0.208147	logistic	79232	127	79105	NA	NA	0		FALSE	FALSE	FALSE	0	Anisometropia	sense organs
368.4	P_COMMON_scaled	NA	0.0172655	0.0239416	1.01742	0.470818	logistic	80931	1826	79105	NA	NA	0		FALSE	FALSE	FALSE	0	Visual field defects	sense organs
368.5	P_COMMON_scaled	NA	0.0583787	0.125987	1.06012	0.643097	logistic	79169	64	79105	NA	NA	0		FALSE	FALSE	FALSE	0	Color vision deficiencies	sense organs
368.7	P_COMMON_scaled	NA	NA	NA	NA	NA	logistic	79113	8	79105	NA	NA	0	[Error: < 20 cases or controls]	NA	NA	NA	0	Disorders of accommodation	sense organs
368.9	P_COMMON_scaled	NA	0.12649	0.0237469	1.13484	1.00073e-07	logistic	80971	1866	79105	NA	NA	0		TRUE	TRUE	TRUE	0	Subjective visual disturbances	sense organs
368.91	P_COMMON_scaled	NA	0.0951329	0.0485058	1.0998	0.0498477	logistic	79542	437	79105	NA	NA	0		TRUE	FALSE	FALSE	0	Psychophysical visual disturbances	sense organs
369	P_COMMON_scaled	NA	0.0852011	0.0157144	1.08894	5.89845e-08	logistic	78879	4401	74478	NA	NA	0		TRUE	TRUE	TRUE	0	Infection of the eye	sense organs
369.2	P_COMMON_scaled	NA	0.0681823	0.0337096	1.07056	0.0431104	logistic	75380	902	74478	NA	NA	0		TRUE	FALSE	FALSE	0	Eye infection, viral	sense organs
369.5	P_COMMON_scaled	NA	0.0805516	0.0174863	1.08388	4.09376e-06	logistic	77992	3514	74478	NA	NA	0		TRUE	TRUE	TRUE	0	Conjunctivitis, infectious	sense organs
370	P_COMMON_scaled	NA	0.00640138	0.0276773	1.00642	0.817092	logistic	75834	1356	74478	NA	NA	0		FALSE	FALSE	FALSE	0	Keratitis	sense organs
370.1	P_COMMON_scaled	NA	0.0764782	0.0549476	1.07948	0.163972	logistic	74819	341	74478	NA	NA	0		FALSE	FALSE	FALSE	0	Corneal ulcer	sense organs
370.2	P_COMMON_scaled	NA	-0.147577	0.0567091	0.862796	0.00925878	logistic	74796	318	74478	NA	NA	0		TRUE	FALSE	TRUE	1	Superficial keratitis	sense organs
370.3	P_COMMON_scaled	NA	0.122969	0.0481541	1.13085	0.0106597	logistic	74922	444	74478	NA	NA	0		TRUE	FALSE	TRUE	0	Keratoconjunctivitis	sense organs
370.31	P_COMMON_scaled	NA	0.362907	0.0719326	1.4375	4.53299e-07	logistic	74678	200	74478	NA	NA	0		TRUE	TRUE	TRUE	0	Keratoconjunctivitis sicca	sense organs
371	P_COMMON_scaled	NA	0.0267445	0.0137425	1.02711	0.0516403	logistic	80378	5900	74478	NA	NA	0		FALSE	FALSE	FALSE	0	Inflammation of the eye	sense organs
371.1	P_COMMON_scaled	NA	0.0150182	0.0320479	1.01513	0.639342	logistic	75487	1009	74478	NA	NA	0		FALSE	FALSE	FALSE	0	Uveitis, noninfectious or NOS	sense organs
371.2	P_COMMON_scaled	NA	0.0198477	0.0372569	1.02005	0.594223	logistic	75221	743	74478	NA	NA	0		FALSE	FALSE	FALSE	0	Conjunctivitis, noninfectious	sense organs
371.21	P_COMMON_scaled	NA	-0.00216639	0.0446663	0.997836	0.961317	logistic	74993	515	74478	NA	NA	0		FALSE	FALSE	FALSE	1	Allergic conjunctivitis	sense organs
371.3	P_COMMON_scaled	NA	0.0357899	0.01581	1.03644	0.0235895	logistic	78844	4366	74478	NA	NA	0		TRUE	FALSE	TRUE	0	Inflammation of eyelids	sense organs
371.33	P_COMMON_scaled	NA	-0.0899462	0.0670334	0.91398	0.179658	logistic	74707	229	74478	NA	NA	0		FALSE	FALSE	FALSE	1	Noninfectious dermatoses of eyelid	sense organs
371.9	P_COMMON_scaled	NA	0.0578076	0.126539	1.05951	0.647788	logistic	74543	65	74478	NA	NA	0		FALSE	FALSE	FALSE	0	Chronic inflammatory disorders of orbit	sense organs
372	P_COMMON_scaled	NA	0.0333141	0.0273458	1.03388	0.223127	logistic	75876	1398	74478	NA	NA	0		FALSE	FALSE	FALSE	0	Disorders of conjunctiva	sense organs
374	P_COMMON_scaled	NA	0.0996532	0.0171781	1.10479	6.58516e-09	logistic	78162	3684	74478	NA	NA	0		TRUE	TRUE	TRUE	0	Other disorders of eyelids	sense organs
374.1	P_COMMON_scaled	NA	-0.0146672	0.0428278	0.98544	0.731997	logistic	75045	567	74478	NA	NA	0		FALSE	FALSE	FALSE	1	Ectropion or entropion	sense organs
374.2	P_COMMON_scaled	NA	-0.0321182	0.0769949	0.968392	0.676571	logistic	74650	172	74478	NA	NA	0		FALSE	FALSE	FALSE	1	Lagophthalmos	sense organs
374.3	P_COMMON_scaled	NA	0.127386	0.0285687	1.13586	8.23686e-06	logistic	75752	1274	74478	NA	NA	0		TRUE	TRUE	TRUE	0	Ptosis of eyelid	sense organs
374.6	P_COMMON_scaled	NA	0.0524612	0.0337826	1.05386	0.120446	logistic	75395	917	74478	NA	NA	0		FALSE	FALSE	FALSE	0	Dermatochalasis	sense organs
375	P_COMMON_scaled	NA	0.0200225	0.0415552	1.02022	0.629927	logistic	75272	597	74675	NA	NA	0		FALSE	FALSE	FALSE	0	Disorders of lacrimal system	sense organs
375.1	P_COMMON_scaled	NA	0.135156	0.0152321	1.14472	7.11178e-19	logistic	79439	4764	74675	NA	NA	0		TRUE	TRUE	TRUE	0	Dry eyes	sense organs
375.2	P_COMMON_scaled	NA	-0.010449	0.0482177	0.989605	0.828439	logistic	75119	444	74675	NA	NA	0		FALSE	FALSE	FALSE	1	Epiphora	sense organs
376	P_COMMON_scaled	NA	-0.00308214	0.0967868	0.996923	0.974596	logistic	74784	109	74675	NA	NA	0		FALSE	FALSE	FALSE	1	Disorders of the orbit	sense organs
377	P_COMMON_scaled	NA	0.0320529	0.0246952	1.03257	0.194306	logistic	76386	1711	74675	NA	NA	0		FALSE	FALSE	FALSE	0	Disorders of optic nerve and visual pathways	sense organs
377.1	P_COMMON_scaled	NA	0.118317	0.0411088	1.1256	0.00400015	logistic	75281	606	74675	NA	NA	0		TRUE	FALSE	TRUE	0	Optic atrophy	sense organs
377.3	P_COMMON_scaled	NA	0.0391065	0.0328823	1.03988	0.234327	logistic	75630	955	74675	NA	NA	0		FALSE	FALSE	FALSE	0	Optic neuritis/neuropathy	sense organs
378	P_COMMON_scaled	NA	0.0363504	0.0227642	1.03702	0.110305	logistic	76680	2005	74675	NA	NA	0		FALSE	FALSE	FALSE	0	Strabismus and other disorders of binocular eye movements	sense organs
378.1	P_COMMON_scaled	NA	0.0439625	0.0332291	1.04494	0.185832	logistic	75601	926	74675	NA	NA	0		FALSE	FALSE	FALSE	0	Strabismus (not specified as paralytic)	sense organs
378.2	P_COMMON_scaled	NA	0.0504493	0.0588427	1.05174	0.391246	logistic	74968	293	74675	NA	NA	0		FALSE	FALSE	FALSE	0	Nystagmus and other irregular eye movements	sense organs
378.5	P_COMMON_scaled	NA	0.0113421	0.0398066	1.01141	0.775697	logistic	75320	645	74675	NA	NA	0		FALSE	FALSE	FALSE	0	Paralytic strabismus	sense organs
379	P_COMMON_scaled	NA	0.0846074	0.0135822	1.08829	4.68553e-10	logistic	80788	6113	74675	NA	NA	0		TRUE	TRUE	TRUE	0	Other disorders of eye	sense organs
379.1	P_COMMON_scaled	NA	0.284665	0.0511617	1.32932	2.63626e-08	logistic	75058	383	74675	NA	NA	0		TRUE	TRUE	TRUE	0	Scleritis and episcleritis	sense organs
379.2	P_COMMON_scaled	NA	0.0758568	0.0155806	1.07881	1.12359e-06	logistic	79274	4599	74675	NA	NA	0		TRUE	TRUE	TRUE	0	Disorders of vitreous body	sense organs
379.3	P_COMMON_scaled	NA	0.0851683	0.0746476	1.0889	0.253896	logistic	74857	182	74675	NA	NA	0		FALSE	FALSE	FALSE	0	Aphakia and other disorders of lens	sense organs
379.4	P_COMMON_scaled	NA	0.0603961	0.0486443	1.06226	0.214389	logistic	75103	428	74675	NA	NA	0		FALSE	FALSE	FALSE	0	Anomalies of pupillary function	sense organs
379.5	P_COMMON_scaled	NA	0.159943	0.0531243	1.17344	0.00260612	logistic	75036	361	74675	NA	NA	0		TRUE	FALSE	TRUE	0	Disorders of iris and ciliary body	sense organs
379.51	P_COMMON_scaled	NA	-0.0560995	0.0900823	0.945445	0.533443	logistic	74801	126	74675	NA	NA	0		FALSE	FALSE	FALSE	1	Pigmentary iris degeneration	sense organs
379.9	P_COMMON_scaled	NA	0.22669	0.0242899	1.25444	1.03217e-20	logistic	76444	1769	74675	NA	NA	0		TRUE	TRUE	TRUE	0	Pain, swelling or discharge of eye	sense organs
380	P_COMMON_scaled	NA	0.129487	0.034925	1.13824	0.000209246	logistic	79277	854	78423	NA	NA	0		TRUE	FALSE	TRUE	0	Disorders of external ear	sense organs
380.1	P_COMMON_scaled	NA	0.0408065	0.0185277	1.04165	0.0276332	logistic	81531	3108	78423	NA	NA	0		TRUE	FALSE	TRUE	0	Otitis externa	sense organs
380.4	P_COMMON_scaled	NA	0.00258964	0.0120023	1.00259	0.829173	logistic	86523	8100	78423	NA	NA	0		FALSE	FALSE	FALSE	0	Impacted cerumen	sense organs
381	P_COMMON_scaled	NA	0.0362971	0.0128439	1.03696	0.00471312	logistic	83135	6732	76403	NA	NA	0		TRUE	FALSE	TRUE	0	Otitis media and Eustachian tube disorders	sense organs
381.1	P_COMMON_scaled	NA	0.0552241	0.0150173	1.05678	0.000235666	logistic	81217	4814	76403	NA	NA	0		TRUE	FALSE	TRUE	0	Otitis media	sense organs
381.11	P_COMMON_scaled	NA	0.0727339	0.0173428	1.07544	2.74214e-05	logistic	79958	3555	76403	NA	NA	0		TRUE	TRUE	TRUE	0	Suppurative and unspecified otitis media	sense organs
381.2	P_COMMON_scaled	NA	-0.00614401	0.0197845	0.993875	0.756145	logistic	79088	2685	76403	NA	NA	0		FALSE	FALSE	FALSE	1	Eustachian tube disorders	sense organs
381.3	P_COMMON_scaled	NA	-0.272961	0.0794182	0.761123	0.00058818	logistic	76568	165	76403	NA	NA	0		TRUE	FALSE	TRUE	1	Mastoiditis & related conditions	sense organs
381.9	P_COMMON_scaled	NA	-0.131266	0.049514	0.876985	0.0080234	logistic	76820	417	76403	NA	NA	0		TRUE	FALSE	TRUE	1	Otorrhea	sense organs
382	P_COMMON_scaled	NA	0.0911378	0.0143744	1.09542	2.29348e-10	logistic	81728	5325	76403	NA	NA	0		TRUE	TRUE	TRUE	0	Otalgia	sense organs
383	P_COMMON_scaled	NA	0.0484612	0.0686957	1.04965	0.480532	logistic	76620	217	76403	NA	NA	0		FALSE	FALSE	FALSE	0	Otosclerosis	sense organs
384	P_COMMON_scaled	NA	0.0831392	0.0397741	1.08669	0.036592	logistic	77052	649	76403	NA	NA	0		TRUE	FALSE	FALSE	0	Other disorders of tympanic membrane	sense organs
384.1	P_COMMON_scaled	NA	-0.0840785	0.123928	0.919359	0.49749	logistic	76468	65	76403	NA	NA	0		FALSE	FALSE	FALSE	1	Myringitis	sense organs
384.4	P_COMMON_scaled	NA	0.117011	0.0442631	1.12413	0.00820473	logistic	76925	522	76403	NA	NA	0		TRUE	FALSE	TRUE	0	Perforation of tympanic membrane	sense organs
385	P_COMMON_scaled	NA	-0.0234652	0.0523715	0.976808	0.654114	logistic	76775	372	76403	NA	NA	0		FALSE	FALSE	FALSE	1	Other disorders of middle ear and mastoid	sense organs
385.3	P_COMMON_scaled	NA	0.0138674	0.0606811	1.01396	0.819235	logistic	76680	277	76403	NA	NA	0		FALSE	FALSE	FALSE	0	Cholesteatoma	sense organs
385.5	P_COMMON_scaled	NA	-0.00111062	0.128844	0.99889	0.993122	logistic	76465	62	76403	NA	NA	0		FALSE	FALSE	FALSE	1	Tympanosclerosis and middle ear disease related to otitis media	sense organs
386	P_COMMON_scaled	NA	0.152387	0.0166416	1.16461	5.33717e-20	logistic	66773	4011	62762	NA	NA	0		TRUE	TRUE	TRUE	0	Vertiginous syndromes and other disorders of vestibular system	sense organs
386.1	P_COMMON_scaled	NA	0.11429	0.0519747	1.12108	0.0278806	logistic	63144	382	62762	NA	NA	0		TRUE	FALSE	TRUE	0	Meniere's disease	sense organs
386.2	P_COMMON_scaled	NA	0.174477	0.0183373	1.19062	1.81901e-21	logistic	66015	3253	62762	NA	NA	0		TRUE	TRUE	TRUE	0	Peripheral or central vertigo	sense organs
386.21	P_COMMON_scaled	NA	0.213021	0.0871777	1.23741	0.0145445	logistic	62898	136	62762	NA	NA	0		TRUE	FALSE	TRUE	0	Central origin vertigo	sense organs
386.3	P_COMMON_scaled	NA	0.0270977	0.0493178	1.02747	0.582696	logistic	63184	422	62762	NA	NA	0		FALSE	FALSE	FALSE	0	Labyrinthitis	sense organs
386.9	P_COMMON_scaled	NA	0.121255	0.00815411	1.12891	5.13103e-50	logistic	84043	21281	62762	NA	NA	0		TRUE	TRUE	TRUE	0	Dizziness and giddiness (Light-headedness and vertigo)	sense organs
388	P_COMMON_scaled	NA	0.115142	0.0409925	1.12203	0.00497189	logistic	71265	615	70650	NA	NA	0		TRUE	FALSE	TRUE	0	Other disorders of ear	sense organs
389	P_COMMON_scaled	NA	0.0528266	0.0089721	1.05425	3.91205e-09	logistic	87277	16627	70650	NA	NA	0		TRUE	TRUE	TRUE	0	Hearing loss	sense organs
389.1	P_COMMON_scaled	NA	0.0651243	0.0111699	1.06729	5.53216e-09	logistic	80853	10203	70650	NA	NA	0		TRUE	TRUE	TRUE	0	Sensorineural hearing loss	sense organs
389.2	P_COMMON_scaled	NA	0.0529201	0.0256236	1.05435	0.038896	logistic	72256	1606	70650	NA	NA	0		TRUE	FALSE	FALSE	0	Conductive hearing loss	sense organs
389.3	P_COMMON_scaled	NA	-0.122225	0.0655746	0.884949	0.0623339	logistic	70893	243	70650	NA	NA	0		FALSE	FALSE	FALSE	1	Degenerative and vascular disorders of ear	sense organs
389.4	P_COMMON_scaled	NA	0.0735121	0.0141862	1.07628	2.19571e-07	logistic	76194	5544	70650	NA	NA	0		TRUE	TRUE	TRUE	0	Tinnitus	sense organs
389.5	P_COMMON_scaled	NA	0.0182535	0.0358336	1.01842	0.610474	logistic	71454	804	70650	NA	NA	0		FALSE	FALSE	FALSE	0	Disorders of acoustic nerve	sense organs
394	P_COMMON_scaled	NA	0.0165128	0.0144146	1.01665	0.251977	logistic	71439	5724	65715	NA	NA	0		FALSE	FALSE	FALSE	0	Rheumatic disease of the heart valves	circulatory system
394.1	P_COMMON_scaled	NA	-0.00507593	0.0362075	0.994937	0.88851	logistic	66552	837	65715	NA	NA	0		FALSE	FALSE	FALSE	1	Mitral valve stenosis and aortic valve stenosis	circulatory system
394.2	P_COMMON_scaled	NA	-0.0695119	0.0208822	0.932849	0.000872298	logistic	68297	2582	65715	NA	NA	0		TRUE	FALSE	TRUE	1	Mitral valve disease	circulatory system
394.3	P_COMMON_scaled	NA	0.0655824	0.0528376	1.06778	0.21453	logistic	66111	396	65715	NA	NA	0		FALSE	FALSE	FALSE	0	Aortic valve disease	circulatory system
394.4	P_COMMON_scaled	NA	-0.0654437	0.0989753	0.936652	0.508476	logistic	65823	108	65715	NA	NA	0		FALSE	FALSE	FALSE	1	Acute rheumatic heart disease	circulatory system
394.7	P_COMMON_scaled	NA	0.069674	0.0193232	1.07216	0.000311288	logistic	68674	2959	65715	NA	NA	0		TRUE	FALSE	TRUE	0	Disease of tricuspid valve	circulatory system
395	P_COMMON_scaled	NA	0.0403823	0.00945097	1.04121	1.93019e-05	logistic	81814	16099	65715	NA	NA	0		TRUE	TRUE	TRUE	0	Heart valve disorders	circulatory system
395.1	P_COMMON_scaled	NA	0.0351344	0.0110139	1.03576	0.00142278	logistic	76587	10872	65715	NA	NA	0		TRUE	FALSE	TRUE	0	Nonrheumatic mitral valve disorders	circulatory system
395.2	P_COMMON_scaled	NA	0.0144523	0.0127081	1.01456	0.255436	logistic	74030	8315	65715	NA	NA	0		FALSE	FALSE	FALSE	0	Nonrheumatic aortic valve disorders	circulatory system
395.3	P_COMMON_scaled	NA	0.0912533	0.018164	1.09555	5.0645e-07	logistic	69123	3408	65715	NA	NA	0		TRUE	TRUE	TRUE	0	Nonrheumatic tricuspid valve disorders	circulatory system
395.4	P_COMMON_scaled	NA	0.0102154	0.0374981	1.01027	0.785297	logistic	66457	742	65715	NA	NA	0		FALSE	FALSE	FALSE	0	Nonrheumatic pulmonary valve disorders	circulatory system
395.6	P_COMMON_scaled	NA	-0.051249	0.0196837	0.950042	0.00922413	logistic	68675	2960	65715	NA	NA	0		TRUE	FALSE	TRUE	1	Heart valve replaced	circulatory system
396	P_COMMON_scaled	NA	0.0215055	0.0142728	1.02174	0.131876	logistic	71361	5646	65715	NA	NA	0		FALSE	FALSE	FALSE	0	Abnormal heart sounds	circulatory system
401	P_COMMON_scaled	NA	0.0718034	0.00809938	1.07444	7.62999e-19	logistic	86219	45178	41041	NA	NA	0		TRUE	TRUE	TRUE	0	Hypertension	circulatory system
401.1	P_COMMON_scaled	NA	0.0709352	0.00812549	1.07351	2.54775e-18	logistic	85896	44855	41041	NA	NA	0		TRUE	TRUE	TRUE	0	Essential hypertension	circulatory system
401.2	P_COMMON_scaled	NA	0.0775133	0.0142601	1.0806	5.45864e-08	logistic	50075	9034	41041	NA	NA	0		TRUE	TRUE	TRUE	0	Hypertensive heart and/or renal disease	circulatory system
401.21	P_COMMON_scaled	NA	0.127116	0.0200846	1.13555	2.46716e-10	logistic	44799	3758	41041	NA	NA	0		TRUE	TRUE	TRUE	0	Hypertensive heart disease	circulatory system
401.22	P_COMMON_scaled	NA	0.0684223	0.0163848	1.07082	2.96743e-05	logistic	47009	5968	41041	NA	NA	0		TRUE	FALSE	TRUE	0	Hypertensive chronic kidney disease	circulatory system
401.3	P_COMMON_scaled	NA	0.0931457	0.0177416	1.09762	1.51984e-07	logistic	45059	4018	41041	NA	NA	0		TRUE	TRUE	TRUE	0	Other hypertensive complications	circulatory system
411	P_COMMON_scaled	NA	0.0939013	0.00864828	1.09845	1.83108e-27	logistic	83786	23534	60252	NA	NA	0		TRUE	TRUE	TRUE	0	Ischemic Heart Disease	circulatory system
411.1	P_COMMON_scaled	NA	0.14941	0.017968	1.16115	9.14636e-17	logistic	64265	4013	60252	NA	NA	0		TRUE	TRUE	TRUE	0	Unstable angina (intermediate coronary syndrome)	circulatory system
411.2	P_COMMON_scaled	NA	0.109534	0.0125672	1.11576	2.88576e-18	logistic	69297	9045	60252	NA	NA	0		TRUE	TRUE	TRUE	0	Myocardial infarction	circulatory system
411.3	P_COMMON_scaled	NA	0.150175	0.0113107	1.16204	3.13986e-40	logistic	70966	10714	60252	NA	NA	0		TRUE	TRUE	TRUE	0	Angina pectoris	circulatory system
411.4	P_COMMON_scaled	NA	0.0896841	0.00960291	1.09383	9.70122e-21	logistic	79501	19249	60252	NA	NA	0		TRUE	TRUE	TRUE	0	Coronary atherosclerosis	circulatory system
411.41	P_COMMON_scaled	NA	0.00378376	0.0407417	1.00379	0.926005	logistic	60891	639	60252	NA	NA	0		FALSE	FALSE	FALSE	0	Aneurysm and dissection of heart	circulatory system
411.8	P_COMMON_scaled	NA	0.0742305	0.0139665	1.07706	1.0672e-07	logistic	67927	7675	60252	NA	NA	0		TRUE	TRUE	TRUE	0	Other chronic ischemic heart disease, unspecified	circulatory system
411.9	P_COMMON_scaled	NA	0.142612	0.0314929	1.15328	5.94382e-06	logistic	61383	1131	60252	NA	NA	0		TRUE	TRUE	TRUE	0	Other acute and subacute forms of ischemic heart disease	circulatory system
414	P_COMMON_scaled	NA	0.103938	0.0164474	1.10953	2.62513e-10	logistic	64684	4432	60252	NA	NA	0		TRUE	TRUE	TRUE	0	Other forms of chronic heart disease	circulatory system
414.2	P_COMMON_scaled	NA	0.316746	0.0538541	1.37265	4.06419e-09	logistic	60622	370	60252	NA	NA	0		TRUE	TRUE	TRUE	0	ASCVD	circulatory system
415	P_COMMON_scaled	NA	0.120976	0.0133317	1.1286	1.14422e-19	logistic	82014	6365	75649	NA	NA	0		TRUE	TRUE	TRUE	0	Pulmonary heart disease	circulatory system
415.1	P_COMMON_scaled	NA	0.15494	0.0169154	1.16759	5.20361e-20	logistic	79429	3780	75649	NA	NA	0		TRUE	TRUE	TRUE	0	Acute pulmonary heart disease	circulatory system
415.11	P_COMMON_scaled	NA	0.152818	0.0170188	1.16511	2.72282e-19	logistic	79378	3729	75649	NA	NA	0		TRUE	TRUE	TRUE	0	Pulmonary embolism and infarction, acute	circulatory system
415.2	P_COMMON_scaled	NA	0.0967443	0.0183796	1.10158	1.41214e-07	logistic	78866	3217	75649	NA	NA	0		TRUE	TRUE	TRUE	0	Chronic pulmonary heart disease	circulatory system
415.21	P_COMMON_scaled	NA	0.04787	0.0273587	1.04903	0.0801675	logistic	77044	1395	75649	NA	NA	0		FALSE	FALSE	FALSE	0	Primary pulmonary hypertension	circulatory system
416	P_COMMON_scaled	NA	0.0329336	0.0126434	1.03348	0.00919273	logistic	83407	7758	75649	NA	NA	0		TRUE	FALSE	TRUE	0	Cardiomegaly	circulatory system
418	P_COMMON_scaled	NA	0.135765	0.00729423	1.14541	2.53763e-77	logistic	84067	36201	47866	NA	NA	0		TRUE	TRUE	TRUE	0	Nonspecific chest pain	circulatory system
418.1	P_COMMON_scaled	NA	0.217346	0.0170329	1.24277	2.72888e-37	logistic	51891	4025	47866	NA	NA	0		TRUE	TRUE	TRUE	0	Precordial pain	circulatory system
420	P_COMMON_scaled	NA	0.0434724	0.0153507	1.04443	0.00462664	logistic	82843	4681	78162	NA	NA	0		TRUE	FALSE	TRUE	0	Carditis	circulatory system
420.1	P_COMMON_scaled	NA	-0.100875	0.0521675	0.904046	0.0531542	logistic	78544	382	78162	NA	NA	0		FALSE	FALSE	FALSE	1	Myocarditis	circulatory system
420.2	P_COMMON_scaled	NA	0.0214818	0.0195193	1.02171	0.271095	logistic	80975	2813	78162	NA	NA	0		FALSE	FALSE	FALSE	0	Pericarditis	circulatory system
420.21	P_COMMON_scaled	NA	0.0363306	0.0375078	1.037	0.332738	logistic	78898	736	78162	NA	NA	0		FALSE	FALSE	FALSE	0	Acute pericarditis	circulatory system
420.22	P_COMMON_scaled	NA	0.0684177	0.0465244	1.07081	0.141405	logistic	78640	478	78162	NA	NA	0		FALSE	FALSE	FALSE	0	Chronic pericarditis	circulatory system
420.3	P_COMMON_scaled	NA	0.0702426	0.0236817	1.07277	0.00301589	logistic	80057	1895	78162	NA	NA	0		TRUE	FALSE	TRUE	0	Endocarditis	circulatory system
425	P_COMMON_scaled	NA	0.0371511	0.0125181	1.03785	0.00299939	logistic	85779	7617	78162	NA	NA	0		TRUE	FALSE	TRUE	0	Cardiomyopathy	circulatory system
425.1	P_COMMON_scaled	NA	0.0403299	0.0128819	1.04115	0.00174364	logistic	85341	7179	78162	NA	NA	0		TRUE	FALSE	TRUE	0	Primary/intrinsic cardiomyopathies	circulatory system
425.11	P_COMMON_scaled	NA	0.188646	0.0397275	1.20761	2.04923e-06	logistic	78829	667	78162	NA	NA	0		TRUE	TRUE	TRUE	0	Hypertrophic obstructive cardiomyopathy	circulatory system
425.12	P_COMMON_scaled	NA	0.194627	0.0349697	1.21486	2.61253e-08	logistic	79024	862	78162	NA	NA	0		TRUE	TRUE	TRUE	0	Other hypertrophic cardiomyopathy	circulatory system
425.2	P_COMMON_scaled	NA	0.0284546	0.0210436	1.02886	0.176319	logistic	80652	2490	78162	NA	NA	0		FALSE	FALSE	FALSE	0	Secondary/extrinsic cardiomyopathies	circulatory system
425.8	P_COMMON_scaled	NA	-0.0984134	0.052477	0.906274	0.0607428	logistic	78540	378	78162	NA	NA	0		FALSE	FALSE	FALSE	1	Other cardiomyopathy	circulatory system
426	P_COMMON_scaled	NA	0.0877807	0.0102527	1.09175	1.11224e-17	logistic	55795	17748	38047	NA	NA	0		TRUE	TRUE	TRUE	0	Cardiac conduction disorders	circulatory system
426.2	P_COMMON_scaled	NA	0.0565882	0.0197528	1.05822	0.00417241	logistic	41810	3763	38047	NA	NA	0		TRUE	FALSE	TRUE	0	Atrioventricular [AV] block	circulatory system
426.21	P_COMMON_scaled	NA	0.0463722	0.0256042	1.04746	0.0701223	logistic	40118	2071	38047	NA	NA	0		FALSE	FALSE	FALSE	0	First degree AV block	circulatory system
426.22	P_COMMON_scaled	NA	-0.272476	0.0979452	0.761491	0.00540371	logistic	38173	126	38047	NA	NA	0		TRUE	FALSE	TRUE	1	Mobitz II AV block	circulatory system
426.23	P_COMMON_scaled	NA	0.063212	0.0409873	1.06525	0.123016	logistic	38732	685	38047	NA	NA	0		FALSE	FALSE	FALSE	0	Second degree AV block	circulatory system
426.24	P_COMMON_scaled	NA	0.0641594	0.0319621	1.06626	0.0447113	logistic	39236	1189	38047	NA	NA	0		TRUE	FALSE	FALSE	0	Atrioventricular block, complete	circulatory system
426.25	P_COMMON_scaled	NA	-0.0135018	0.0577511	0.986589	0.815146	logistic	38375	328	38047	NA	NA	0		FALSE	FALSE	FALSE	1	Other heart block	circulatory system
426.3	P_COMMON_scaled	NA	0.0717727	0.017179	1.07441	2.94176e-05	logistic	43028	4981	38047	NA	NA	0		TRUE	FALSE	TRUE	0	Bundle branch block	circulatory system
426.31	P_COMMON_scaled	NA	0.100543	0.0228166	1.10577	1.05019e-05	logistic	40469	2422	38047	NA	NA	0		TRUE	TRUE	TRUE	0	Right bundle branch block	circulatory system
426.32	P_COMMON_scaled	NA	0.0652463	0.0226714	1.06742	0.00400308	logistic	40634	2587	38047	NA	NA	0		TRUE	FALSE	TRUE	0	Left bundle branch block	circulatory system
426.4	P_COMMON_scaled	NA	-0.0997236	0.0707197	0.905088	0.158502	logistic	38264	217	38047	NA	NA	0		FALSE	FALSE	FALSE	1	Anomalous atrioventricular excitation	circulatory system
426.7	P_COMMON_scaled	NA	0.100762	0.0119865	1.10601	4.23059e-17	logistic	48663	10616	38047	NA	NA	0		TRUE	TRUE	TRUE	0	Abnormal electrocardiogram [ECG] [EKG]	circulatory system
426.8	P_COMMON_scaled	NA	0.187191	0.043852	1.20586	1.96619e-05	logistic	38603	556	38047	NA	NA	0		TRUE	TRUE	TRUE	0	Other cardiac conduction disorders	circulatory system
426.9	P_COMMON_scaled	NA	0.106715	0.016263	1.11262	5.31585e-11	logistic	43648	5601	38047	NA	NA	0		TRUE	TRUE	TRUE	0	Cardiac pacemaker/device in situ	circulatory system
426.91	P_COMMON_scaled	NA	0.0868337	0.0191963	1.09072	6.08371e-06	logistic	41998	3951	38047	NA	NA	0		TRUE	TRUE	TRUE	0	Cardiac pacemaker in situ	circulatory system
426.92	P_COMMON_scaled	NA	0.0551865	0.0225236	1.05674	0.0142793	logistic	40517	2470	38047	NA	NA	0		TRUE	FALSE	TRUE	0	Cardiac defibrillator in situ	circulatory system
427	P_COMMON_scaled	NA	0.10888	0.00756781	1.11503	6.22213e-47	logistic	80144	42097	38047	NA	NA	0		TRUE	TRUE	TRUE	0	Cardiac dysrhythmias	circulatory system
427.1	P_COMMON_scaled	NA	0.109304	0.0134986	1.1155	5.61426e-16	logistic	45913	7866	38047	NA	NA	0		TRUE	TRUE	TRUE	0	Paroxysmal tachycardia, unspecified	circulatory system
427.11	P_COMMON_scaled	NA	0.10731	0.0166559	1.11328	1.17327e-10	logistic	42621	4574	38047	NA	NA	0		TRUE	TRUE	TRUE	0	Paroxysmal supraventricular tachycardia	circulatory system
427.12	P_COMMON_scaled	NA	0.117099	0.0176471	1.12423	3.23164e-11	logistic	42360	4313	38047	NA	NA	0		TRUE	TRUE	TRUE	0	Paroxysmal ventricular tachycardia	circulatory system
427.2	P_COMMON_scaled	NA	0.116402	0.0123426	1.12345	4.06562e-21	logistic	51155	13108	38047	NA	NA	0		TRUE	TRUE	TRUE	0	Atrial fibrillation and flutter	circulatory system
427.21	P_COMMON_scaled	NA	0.11344	0.0124297	1.12013	7.07083e-20	logistic	50856	12809	38047	NA	NA	0		TRUE	TRUE	TRUE	0	Atrial fibrillation	circulatory system
427.22	P_COMMON_scaled	NA	0.146681	0.0178822	1.15798	2.35218e-16	logistic	43244	5197	38047	NA	NA	0		TRUE	TRUE	TRUE	0	Atrial flutter	circulatory system
427.3	P_COMMON_scaled	NA	0.128605	0.0120263	1.13724	1.08955e-26	logistic	48774	10727	38047	NA	NA	0		TRUE	TRUE	TRUE	0	Other specified cardiac dysrhythmias	circulatory system
427.4	P_COMMON_scaled	NA	0.00467973	0.0283064	1.00469	0.868689	logistic	39485	1438	38047	NA	NA	0		FALSE	FALSE	FALSE	0	Cardiac arrest and ventricular fibrillation	circulatory system
427.41	P_COMMON_scaled	NA	-0.0975611	0.0369923	0.907047	0.00835595	logistic	38889	842	38047	NA	NA	0		TRUE	FALSE	TRUE	1	Ventricular fibrillation and flutter	circulatory system
427.42	P_COMMON_scaled	NA	0.0263601	0.0336463	1.02671	0.433364	logistic	39033	986	38047	NA	NA	0		FALSE	FALSE	FALSE	0	Cardiac arrest	circulatory system
427.5	P_COMMON_scaled	NA	0.121399	0.00909654	1.12908	1.25615e-40	logistic	62333	24286	38047	NA	NA	0		TRUE	TRUE	TRUE	0	Arrhythmia (cardiac) NOS	circulatory system
427.6	P_COMMON_scaled	NA	0.0681601	0.0172592	1.07054	7.84112e-05	logistic	42531	4484	38047	NA	NA	0		TRUE	FALSE	TRUE	0	Premature beats	circulatory system
427.61	P_COMMON_scaled	NA	0.0462838	0.032701	1.04737	0.156962	logistic	39128	1081	38047	NA	NA	0		FALSE	FALSE	FALSE	0	Supraventricular premature beats	circulatory system
427.7	P_COMMON_scaled	NA	0.163429	0.0114888	1.17754	6.41155e-46	logistic	48342	10295	38047	NA	NA	0		TRUE	TRUE	TRUE	0	Tachycardia NOS	circulatory system
427.8	P_COMMON_scaled	NA	0.0648207	0.0229597	1.06697	0.00475421	logistic	40730	2683	38047	NA	NA	0		TRUE	FALSE	TRUE	0	Sinoatrial node dysfunction (Bradycardia)	circulatory system
427.9	P_COMMON_scaled	NA	0.134499	0.00954338	1.14396	4.17059e-45	logistic	56547	18500	38047	NA	NA	0		TRUE	TRUE	TRUE	0	Palpitations	circulatory system
428	P_COMMON_scaled	NA	0.0676266	0.0109368	1.06997	6.2746e-10	logistic	81808	11405	70403	NA	NA	0		TRUE	TRUE	TRUE	0	Congestive heart failure; nonhypertensive	circulatory system
428.1	P_COMMON_scaled	NA	0.062541	0.0117687	1.06454	1.07137e-07	logistic	79884	9481	70403	NA	NA	0		TRUE	TRUE	TRUE	0	Congestive heart failure (CHF) NOS	circulatory system
428.2	P_COMMON_scaled	NA	0.0400772	0.0203233	1.04089	0.0486113	logistic	73155	2752	70403	NA	NA	0		TRUE	FALSE	FALSE	0	Heart failure NOS	circulatory system
428.3	P_COMMON_scaled	NA	0.0680584	0.0151176	1.07043	6.73412e-06	logistic	75708	5305	70403	NA	NA	0		TRUE	TRUE	TRUE	0	Heart failure with reduced EF [Systolic or combined heart failure]	circulatory system
428.4	P_COMMON_scaled	NA	0.104322	0.0155591	1.10996	2.01593e-11	logistic	75524	5121	70403	NA	NA	0		TRUE	TRUE	TRUE	0	Heart failure with preserved EF [Diastolic heart failure]	circulatory system
429	P_COMMON_scaled	NA	0.00973434	0.011863	1.00978	0.411897	logistic	79221	8818	70403	NA	NA	0		FALSE	FALSE	FALSE	0	Ill-defined descriptions and complications of heart disease	circulatory system
429.1	P_COMMON_scaled	NA	0.145139	0.0272331	1.1562	9.84731e-08	logistic	71840	1437	70403	NA	NA	0		TRUE	TRUE	TRUE	0	Heart transplant/surgery	circulatory system
429.2	P_COMMON_scaled	NA	0.0155502	0.020113	1.01567	0.439437	logistic	73214	2811	70403	NA	NA	0		FALSE	FALSE	FALSE	0	Abnormal function study of cardiovascular system	circulatory system
429.3	P_COMMON_scaled	NA	0.0195608	0.0138084	1.01975	0.156604	logistic	76527	6124	70403	NA	NA	0		FALSE	FALSE	FALSE	0	Symptoms involving cardiovascular system	circulatory system
429.9	P_COMMON_scaled	NA	0.0587909	0.0431239	1.06055	0.172788	logistic	70966	563	70403	NA	NA	0		FALSE	FALSE	FALSE	0	Cardiac complications, not elsewhere classified	circulatory system
430	P_COMMON_scaled	NA	0.056817	0.0187382	1.05846	0.00242822	logistic	75851	3135	72716	NA	NA	0		TRUE	FALSE	TRUE	0	Intracranial hemorrhage	circulatory system
430.1	P_COMMON_scaled	NA	-0.0246003	0.030638	0.9757	0.422012	logistic	73847	1131	72716	NA	NA	0		FALSE	FALSE	FALSE	1	Subarachnoid hemorrhage	circulatory system
430.2	P_COMMON_scaled	NA	0.0843875	0.0239651	1.08805	0.00042949	logistic	74583	1867	72716	NA	NA	0		TRUE	FALSE	TRUE	0	Intracerebral hemorrhage	circulatory system
430.3	P_COMMON_scaled	NA	0.106384	0.0333917	1.11225	0.0014428	logistic	73659	943	72716	NA	NA	0		TRUE	FALSE	TRUE	0	Subdural hemorrhage	circulatory system
433	P_COMMON_scaled	NA	0.053427	0.00953106	1.05488	2.07577e-08	logistic	88017	15301	72716	NA	NA	0		TRUE	TRUE	TRUE	0	Cerebrovascular disease	circulatory system
433.1	P_COMMON_scaled	NA	0.0260296	0.012903	1.02637	0.0436604	logistic	80478	7762	72716	NA	NA	0		TRUE	FALSE	FALSE	0	Occlusion and stenosis of precerebral arteries	circulatory system
433.11	P_COMMON_scaled	NA	-0.0452342	0.0271934	0.955774	0.0962269	logistic	74175	1459	72716	NA	NA	0		FALSE	FALSE	FALSE	1	Occlusion of cerebral arteries, with cerebral infarction	circulatory system
433.12	P_COMMON_scaled	NA	-0.153615	0.0513805	0.857602	0.00279213	logistic	73115	399	72716	NA	NA	0		TRUE	FALSE	TRUE	1	Cerebral atherosclerosis	circulatory system
433.2	P_COMMON_scaled	NA	-0.010351	0.0138508	0.989702	0.454871	logistic	78885	6169	72716	NA	NA	0		FALSE	FALSE	FALSE	1	Occlusion of cerebral arteries	circulatory system
433.21	P_COMMON_scaled	NA	-0.0131797	0.0144196	0.986907	0.360712	logistic	78354	5638	72716	NA	NA	0		FALSE	FALSE	FALSE	1	Cerebral artery occlusion, with cerebral infarction	circulatory system
433.3	P_COMMON_scaled	NA	0.0571845	0.0125648	1.05885	5.33512e-06	logistic	80472	7756	72716	NA	NA	0		TRUE	TRUE	TRUE	0	Cerebral ischemia	circulatory system
433.31	P_COMMON_scaled	NA	0.0566015	0.0127057	1.05823	8.3971e-06	logistic	80256	7540	72716	NA	NA	0		TRUE	TRUE	TRUE	0	Transient cerebral ischemia	circulatory system
433.32	P_COMMON_scaled	NA	0.352401	0.228532	1.42248	0.123067	logistic	72737	21	72716	NA	NA	0		FALSE	FALSE	FALSE	0	Moyamoya disease	circulatory system
433.5	P_COMMON_scaled	NA	0.0108562	0.023773	1.01092	0.647915	logistic	74617	1901	72716	NA	NA	0		FALSE	FALSE	FALSE	0	Cerebral aneurysm	circulatory system
433.6	P_COMMON_scaled	NA	-0.012746	0.0303944	0.987335	0.674957	logistic	73867	1151	72716	NA	NA	0		FALSE	FALSE	FALSE	1	Acute, but ill-defined cerebrovascular disease	circulatory system
433.8	P_COMMON_scaled	NA	0.0304895	0.0208298	1.03096	0.143265	logistic	75244	2528	72716	NA	NA	0		FALSE	FALSE	FALSE	0	Late effects of cerebrovascular disease	circulatory system
440	P_COMMON_scaled	NA	0.0657129	0.0140081	1.06792	2.71771e-06	logistic	73819	6416	67403	NA	NA	0		TRUE	TRUE	TRUE	0	Atherosclerosis	circulatory system
440.1	P_COMMON_scaled	NA	0.168592	0.0329949	1.18364	3.22754e-07	logistic	68375	972	67403	NA	NA	0		TRUE	TRUE	TRUE	0	Atherosclerosis of renal artery	circulatory system
440.2	P_COMMON_scaled	NA	0.0675083	0.0192926	1.06984	0.000466677	logistic	70534	3131	67403	NA	NA	0		TRUE	FALSE	TRUE	0	Atherosclerosis of the extremities	circulatory system
440.21	P_COMMON_scaled	NA	0.0554449	0.0432308	1.05701	0.199657	logistic	67964	561	67403	NA	NA	0		FALSE	FALSE	FALSE	0	Atherosclerosis of native arteries of the extremities with ulceration or gangrene	circulatory system
440.22	P_COMMON_scaled	NA	0.0824631	0.0222194	1.08596	0.00020619	logistic	69712	2309	67403	NA	NA	0		TRUE	FALSE	TRUE	0	Atherosclerosis of native arteries of the extremities with intermittent claudication	circulatory system
440.9	P_COMMON_scaled	NA	0.0668222	0.0244965	1.06911	0.00637522	logistic	69243	1840	67403	NA	NA	0		TRUE	FALSE	TRUE	0	Atherosclerosis of aorta	circulatory system
441	P_COMMON_scaled	NA	0.138141	0.0351277	1.14814	8.40572e-05	logistic	68244	841	67403	NA	NA	0		TRUE	FALSE	TRUE	0	Vascular insufficiency of intestine	circulatory system
441.1	P_COMMON_scaled	NA	0.063696	0.0704615	1.06577	0.366004	logistic	67609	206	67403	NA	NA	0		FALSE	FALSE	FALSE	0	Acute vascular insufficiency of intestine	circulatory system
441.2	P_COMMON_scaled	NA	0.104321	0.0560312	1.10996	0.0626259	logistic	67728	325	67403	NA	NA	0		FALSE	FALSE	FALSE	0	Chronic vascular insufficiency of intestine	circulatory system
442	P_COMMON_scaled	NA	0.0263274	0.0136743	1.02668	0.0541898	logistic	73912	6509	67403	NA	NA	0		FALSE	FALSE	FALSE	0	Other aneurysm	circulatory system
442.1	P_COMMON_scaled	NA	0.0340507	0.0159337	1.03464	0.0325959	logistic	72176	4773	67403	NA	NA	0		TRUE	FALSE	FALSE	0	Aortic aneurysm	circulatory system
442.11	P_COMMON_scaled	NA	0.104513	0.0255836	1.11017	4.40476e-05	logistic	69149	1746	67403	NA	NA	0		TRUE	FALSE	TRUE	0	Abdominal aortic aneurysm	circulatory system
442.2	P_COMMON_scaled	NA	0.120379	0.0399536	1.12792	0.00258704	logistic	68077	674	67403	NA	NA	0		TRUE	FALSE	TRUE	0	Aneurysm of iliac artery	circulatory system
442.3	P_COMMON_scaled	NA	0.0421047	0.052754	1.043	0.424793	logistic	67783	380	67403	NA	NA	0		FALSE	FALSE	FALSE	0	Aneurysm of artery of lower extremity	circulatory system
442.4	P_COMMON_scaled	NA	0.0171918	0.0402771	1.01734	0.669498	logistic	68038	635	67403	NA	NA	0		FALSE	FALSE	FALSE	0	Arterial dissection	circulatory system
442.8	P_COMMON_scaled	NA	-0.0238909	0.035919	0.976392	0.505965	logistic	68208	805	67403	NA	NA	0		FALSE	FALSE	FALSE	1	Aneurysm of other specified artery	circulatory system
443	P_COMMON_scaled	NA	0.067734	0.0122609	1.07008	3.30661e-08	logistic	75540	8137	67403	NA	NA	0		TRUE	TRUE	TRUE	0	Peripheral vascular disease	circulatory system
443.1	P_COMMON_scaled	NA	0.100254	0.0202146	1.10545	7.06769e-07	logistic	70028	2625	67403	NA	NA	0		TRUE	TRUE	TRUE	0	Raynaud's syndrome	circulatory system
443.7	P_COMMON_scaled	NA	0.128083	0.0321377	1.13665	6.73522e-05	logistic	68448	1045	67403	NA	NA	0		TRUE	FALSE	TRUE	0	Peripheral angiopathy in diseases classified elsewhere	circulatory system
443.8	P_COMMON_scaled	NA	0.068643	0.0400845	1.07105	0.0868123	logistic	68058	655	67403	NA	NA	0		FALSE	FALSE	FALSE	0	Other specified peripheral vascular diseases	circulatory system
443.9	P_COMMON_scaled	NA	0.0615344	0.0151301	1.06347	4.76195e-05	logistic	72838	5435	67403	NA	NA	0		TRUE	FALSE	TRUE	0	Peripheral vascular disease, unspecified	circulatory system
444	P_COMMON_scaled	NA	0.0379993	0.0294018	1.03873	0.196214	logistic	68620	1217	67403	NA	NA	0		FALSE	FALSE	FALSE	0	Arterial embolism and thrombosis	circulatory system
444.1	P_COMMON_scaled	NA	-0.0572318	0.0463364	0.944375	0.216779	logistic	67889	486	67403	NA	NA	0		FALSE	FALSE	FALSE	1	Arterial embolism and thrombosis of lower extremity artery	circulatory system
444.2	P_COMMON_scaled	NA	-0.204067	0.110897	0.815408	0.0657454	logistic	67486	83	67403	NA	NA	0		FALSE	FALSE	FALSE	1	Embolism and thrombosis of abdominal aorta	circulatory system
444.5	P_COMMON_scaled	NA	0.298502	0.120649	1.34784	0.0133562	logistic	67475	72	67403	NA	NA	0		TRUE	FALSE	TRUE	0	Atheroembolism	circulatory system
446	P_COMMON_scaled	NA	-0.00917538	0.01948	0.990867	0.637629	logistic	70263	2860	67403	NA	NA	0		FALSE	FALSE	FALSE	1	Polyarteritis nodosa and allied conditions	circulatory system
446.1	P_COMMON_scaled	NA	0.862215	0.18888	2.3684	4.99783e-06	logistic	67435	32	67403	NA	NA	0		TRUE	TRUE	TRUE	0	Thromboangiitis obliterans	circulatory system
446.2	P_COMMON_scaled	NA	-0.253463	0.230116	0.776109	0.270698	logistic	67424	21	67403	NA	NA	0		FALSE	FALSE	FALSE	1	Acute febrile mucocutaneous lymph node syndrome (Kawasaki disease)	circulatory system
446.3	P_COMMON_scaled	NA	-0.18417	0.0706707	0.831794	0.00915971	logistic	67608	205	67403	NA	NA	0		TRUE	FALSE	TRUE	1	Hypersensitivity angiitis	circulatory system
446.4	P_COMMON_scaled	NA	-0.192647	0.0620199	0.824773	0.00189499	logistic	67672	269	67403	NA	NA	0		TRUE	FALSE	TRUE	1	Wegener's granulomatosis	circulatory system
446.5	P_COMMON_scaled	NA	0.0128636	0.0429159	1.01295	0.764376	logistic	67971	568	67403	NA	NA	0		FALSE	FALSE	FALSE	0	Giant cell arteritis	circulatory system
446.6	P_COMMON_scaled	NA	-0.204742	0.109053	0.814858	0.060456	logistic	67491	88	67403	NA	NA	0		FALSE	FALSE	FALSE	1	Polyarteritis nodosa	circulatory system
446.7	P_COMMON_scaled	NA	0.296557	0.160745	1.34522	0.0650527	logistic	67445	42	67403	NA	NA	0		FALSE	FALSE	FALSE	0	Takayasu's disease	circulatory system
446.8	P_COMMON_scaled	NA	-0.0799578	0.104063	0.923155	0.442275	logistic	67499	96	67403	NA	NA	0		FALSE	FALSE	FALSE	1	Thrombotic microangiopathy	circulatory system
446.9	P_COMMON_scaled	NA	-0.0482099	0.0219663	0.952934	0.0281833	logistic	69617	2214	67403	NA	NA	0		TRUE	FALSE	TRUE	1	Arteritis NOS	circulatory system
447	P_COMMON_scaled	NA	0.0308074	0.0145468	1.03129	0.034191	logistic	73079	5676	67403	NA	NA	0		TRUE	FALSE	FALSE	0	Other disorders of arteries and arterioles	circulatory system
447.1	P_COMMON_scaled	NA	0.0246844	0.0292044	1.02499	0.397983	logistic	68647	1244	67403	NA	NA	0		FALSE	FALSE	FALSE	0	Stricture of artery	circulatory system
447.7	P_COMMON_scaled	NA	0.0451085	0.0209902	1.04614	0.0316318	logistic	69998	2595	67403	NA	NA	0		TRUE	FALSE	FALSE	0	Aortic ectasia	circulatory system
448	P_COMMON_scaled	NA	0.0128573	0.0333573	1.01294	0.69991	logistic	68340	937	67403	NA	NA	0		FALSE	FALSE	FALSE	0	Disease of capillaries	circulatory system
450	P_COMMON_scaled	NA	-0.000141043	0.0268063	0.999859	0.995802	logistic	92224	1445	90779	NA	NA	0		FALSE	FALSE	FALSE	1	Noninfectious disorders of lymphatic channels	circulatory system
451	P_COMMON_scaled	NA	0.101563	0.0199686	1.1069	3.65425e-07	logistic	53236	2850	50386	NA	NA	0		TRUE	TRUE	TRUE	0	Phlebitis and thrombophlebitis	circulatory system
451.2	P_COMMON_scaled	NA	0.0160568	0.0253267	1.01619	0.526088	logistic	52136	1750	50386	NA	NA	0		FALSE	FALSE	FALSE	0	Phlebitis and thrombophlebitis of lower extremities	circulatory system
452	P_COMMON_scaled	NA	0.0929141	0.0126492	1.09737	2.05063e-13	logistic	58222	7836	50386	NA	NA	0		TRUE	TRUE	TRUE	0	Other venous embolism and thrombosis	circulatory system
452.1	P_COMMON_scaled	NA	0.16583	0.0639047	1.18037	0.00946021	logistic	50650	264	50386	NA	NA	0		TRUE	FALSE	TRUE	0	Iatrogenic pulmonary embolism and infarction	circulatory system
452.2	P_COMMON_scaled	NA	0.0769878	0.0158105	1.08003	1.11929e-06	logistic	55088	4702	50386	NA	NA	0		TRUE	TRUE	TRUE	0	Deep vein thrombosis [DVT]	circulatory system
452.8	P_COMMON_scaled	NA	0.0799459	0.0757912	1.08323	0.291509	logistic	50569	183	50386	NA	NA	0		FALSE	FALSE	FALSE	0	Postphlebitic syndrome	circulatory system
453	P_COMMON_scaled	NA	0.0127346	0.0607096	1.01282	0.833852	logistic	50681	295	50386	NA	NA	0		FALSE	FALSE	FALSE	0	Chronic venous hypertension	circulatory system
454	P_COMMON_scaled	NA	0.00560253	0.0141881	1.00562	0.692936	logistic	56490	6104	50386	NA	NA	0		FALSE	FALSE	FALSE	0	Varicose veins	circulatory system
454.1	P_COMMON_scaled	NA	0.0266709	0.015678	1.02703	0.0889122	logistic	55347	4961	50386	NA	NA	0		FALSE	FALSE	FALSE	0	Varicose veins of lower extremity	circulatory system
454.11	P_COMMON_scaled	NA	0.0151862	0.017415	1.0153	0.383198	logistic	54294	3908	50386	NA	NA	0		FALSE	FALSE	FALSE	0	Varicose veins of lower extremity, symptomtic	circulatory system
455	P_COMMON_scaled	NA	0.0175104	0.00970562	1.01766	0.0712074	logistic	65493	15107	50386	NA	NA	0		FALSE	FALSE	FALSE	0	Hemorrhoids	circulatory system
456	P_COMMON_scaled	NA	0.0423539	0.015518	1.04326	0.00634594	logistic	55585	5199	50386	NA	NA	0		TRUE	FALSE	TRUE	0	Chronic venous insufficiency [CVI]	circulatory system
457	P_COMMON_scaled	NA	0.0866115	0.011742	1.09047	1.62823e-13	logistic	61404	11018	50386	NA	NA	0		TRUE	TRUE	TRUE	0	Encounter for long-term (current) use of anticoagulants, antithrombotics, aspirin	circulatory system
457.2	P_COMMON_scaled	NA	0.130182	0.0274349	1.13904	2.08376e-06	logistic	51913	1527	50386	NA	NA	0		TRUE	TRUE	TRUE	0	Encounter for long-term (current) use of antiplatelets/antithrombotics	circulatory system
457.3	P_COMMON_scaled	NA	0.0849509	0.0118837	1.08866	8.7697e-13	logistic	61018	10632	50386	NA	NA	0		TRUE	TRUE	TRUE	0	Encounter for long-term (current) use of aspirin	circulatory system
458	P_COMMON_scaled	NA	0.0854332	0.0111171	1.08919	1.53184e-14	logistic	78604	10019	68585	NA	NA	0		TRUE	TRUE	TRUE	0	Hypotension	circulatory system
458.1	P_COMMON_scaled	NA	0.101959	0.0188534	1.10734	6.37369e-08	logistic	71635	3050	68585	NA	NA	0		TRUE	TRUE	TRUE	0	Orthostatic hypotension	circulatory system
458.2	P_COMMON_scaled	NA	0.0489469	0.0287524	1.05016	0.088688	logistic	69873	1288	68585	NA	NA	0		FALSE	FALSE	FALSE	0	Iatrogenic hypotension	circulatory system
458.9	P_COMMON_scaled	NA	0.0777273	0.0126711	1.08083	8.55727e-10	logistic	76051	7466	68585	NA	NA	0		TRUE	TRUE	TRUE	0	Hypotension NOS	circulatory system
459	P_COMMON_scaled	NA	0.0311756	0.0114739	1.03167	0.00658587	logistic	77805	9220	68585	NA	NA	0		TRUE	FALSE	TRUE	0	Other disorders of circulatory system	circulatory system
459.1	P_COMMON_scaled	NA	0.065418	0.0250835	1.06761	0.00910696	logistic	70269	1684	68585	NA	NA	0		TRUE	FALSE	TRUE	0	Hemorrhage NOS	circulatory system
459.7	P_COMMON_scaled	NA	0.00972648	0.0289531	1.00977	0.736917	logistic	69842	1257	68585	NA	NA	0		FALSE	FALSE	FALSE	0	Blood vessel replaced	circulatory system
459.9	P_COMMON_scaled	NA	0.0271745	0.0132393	1.02755	0.0401147	logistic	75283	6698	68585	NA	NA	0		TRUE	FALSE	FALSE	0	Circulatory disease NEC	circulatory system
464	P_COMMON_scaled	NA	0.069316	0.0118421	1.07177	4.81762e-09	logistic	64727	8665	56062	NA	NA	0		TRUE	TRUE	TRUE	0	Acute sinusitis	respiratory
465	P_COMMON_scaled	NA	0.0591397	0.00779392	1.06092	3.25052e-14	logistic	80985	24923	56062	NA	NA	0		TRUE	TRUE	TRUE	0	Acute upper respiratory infections of multiple or unspecified sites	respiratory
465.2	P_COMMON_scaled	NA	0.0443903	0.0102003	1.04539	1.34986e-05	logistic	68515	12453	56062	NA	NA	0		TRUE	TRUE	TRUE	0	Acute pharyngitis	respiratory
465.4	P_COMMON_scaled	NA	0.229238	0.029636	1.25764	1.03299e-14	logistic	57266	1204	56062	NA	NA	0		TRUE	TRUE	TRUE	0	Acute laryngitis and tracheitis	respiratory
470	P_COMMON_scaled	NA	0.0553542	0.0136319	1.05691	4.89416e-05	logistic	58534	6141	52393	NA	NA	0		TRUE	FALSE	TRUE	0	Septal Deviations/Turbinate Hypertrophy	respiratory
471	P_COMMON_scaled	NA	-0.012102	0.0280321	0.987971	0.665944	logistic	53728	1335	52393	NA	NA	0		FALSE	FALSE	FALSE	1	Nasal polyps	respiratory
472	P_COMMON_scaled	NA	0.107011	0.0134707	1.11295	1.95841e-15	logistic	58793	6400	52393	NA	NA	0		TRUE	TRUE	TRUE	0	Chronic pharyngitis and nasopharyngitis	respiratory
473	P_COMMON_scaled	NA	0.111707	0.0135191	1.11819	1.42159e-16	logistic	58845	6452	52393	NA	NA	0		TRUE	TRUE	TRUE	0	Diseases of the larynx and vocal cords	respiratory
473.1	P_COMMON_scaled	NA	0.236067	0.0324224	1.26626	3.31384e-13	logistic	53404	1011	52393	NA	NA	0		TRUE	TRUE	TRUE	0	Chronic laryngitis	respiratory
473.3	P_COMMON_scaled	NA	0.118486	0.0267116	1.12579	9.17579e-06	logistic	53869	1476	52393	NA	NA	0		TRUE	TRUE	TRUE	0	Paralysis/spasm of vocal cords or larynx	respiratory
473.4	P_COMMON_scaled	NA	0.100274	0.0149567	1.10547	2.02364e-11	logistic	57536	5143	52393	NA	NA	0		TRUE	TRUE	TRUE	0	Voice disturbance	respiratory
474	P_COMMON_scaled	NA	0.0845824	0.0239761	1.08826	0.000419068	logistic	54289	1896	52393	NA	NA	0		TRUE	FALSE	TRUE	0	Acute and chronic tonsillitis	respiratory
474.1	P_COMMON_scaled	NA	0.217229	0.0458129	1.24263	2.11988e-06	logistic	52898	505	52393	NA	NA	0		TRUE	TRUE	TRUE	0	Acute tonsillitis	respiratory
474.2	P_COMMON_scaled	NA	0.0221375	0.0273116	1.02238	0.417621	logistic	53835	1442	52393	NA	NA	0		FALSE	FALSE	FALSE	0	Chronic tonsillitis and adenoiditis	respiratory
475	P_COMMON_scaled	NA	0.0794096	0.0105803	1.08265	6.12244e-14	logistic	63621	11228	52393	NA	NA	0		TRUE	TRUE	TRUE	0	Chronic sinusitis	respiratory
475.9	P_COMMON_scaled	NA	0.0298974	0.0208042	1.03035	0.150694	logistic	54895	2502	52393	NA	NA	0		FALSE	FALSE	FALSE	0	Postnasal drip	respiratory
476	P_COMMON_scaled	NA	0.0641766	0.009523	1.06628	1.59354e-11	logistic	66867	14474	52393	NA	NA	0		TRUE	TRUE	TRUE	0	Allergic rhinitis	respiratory
477	P_COMMON_scaled	NA	0.0128436	0.0192454	1.01293	0.504542	logistic	55365	2972	52393	NA	NA	0		FALSE	FALSE	FALSE	0	Epistaxis or throat hemorrhage	respiratory
478	P_COMMON_scaled	NA	0.157349	0.0272686	1.1704	7.91121e-09	logistic	53799	1406	52393	NA	NA	0		TRUE	TRUE	TRUE	0	Throat pain	respiratory
479	P_COMMON_scaled	NA	0.0935333	0.0107629	1.09805	3.61225e-18	logistic	63034	10641	52393	NA	NA	0		TRUE	TRUE	TRUE	0	Other upper respiratory disease	respiratory
480	P_COMMON_scaled	NA	0.0867042	0.00980497	1.09057	9.32829e-19	logistic	82658	13243	69415	NA	NA	0		TRUE	TRUE	TRUE	0	Pneumonia	respiratory
480.1	P_COMMON_scaled	NA	0.021035	0.0166054	1.02126	0.205243	logistic	73422	4007	69415	NA	NA	0		FALSE	FALSE	FALSE	0	Bacterial pneumonia	respiratory
480.11	P_COMMON_scaled	NA	0.0317851	0.0197297	1.0323	0.107174	logistic	72206	2791	69415	NA	NA	0		FALSE	FALSE	FALSE	0	Pneumococcal pneumonia	respiratory
480.12	P_COMMON_scaled	NA	0.0108371	0.0579053	1.0109	0.851542	logistic	69722	307	69415	NA	NA	0		FALSE	FALSE	FALSE	0	Pseudomonal pneumonia	respiratory
480.13	P_COMMON_scaled	NA	-0.216181	0.0699529	0.80559	0.00199906	logistic	69628	213	69415	NA	NA	0		TRUE	FALSE	TRUE	1	MRSA pneumonia	respiratory
480.2	P_COMMON_scaled	NA	0.0861924	0.051513	1.09002	0.0942851	logistic	69805	390	69415	NA	NA	0		FALSE	FALSE	FALSE	0	Viral pneumonia	respiratory
480.3	P_COMMON_scaled	NA	-0.0404329	0.063128	0.960374	0.521853	logistic	69674	259	69415	NA	NA	0		FALSE	FALSE	FALSE	1	Pneumonia due to fungus (mycoses)	respiratory
480.5	P_COMMON_scaled	NA	-0.075199	0.047592	0.927559	0.114089	logistic	69874	459	69415	NA	NA	0		FALSE	FALSE	FALSE	1	Bronchopneumonia and lung abscess	respiratory
481	P_COMMON_scaled	NA	0.0954497	0.0201207	1.10015	2.09687e-06	logistic	72047	2632	69415	NA	NA	0		TRUE	TRUE	TRUE	0	Influenza	respiratory
483	P_COMMON_scaled	NA	0.161601	0.0144697	1.17539	5.83629e-29	logistic	74804	5389	69415	NA	NA	0		TRUE	TRUE	TRUE	0	Acute bronchitis and bronchiolitis	respiratory
495	P_COMMON_scaled	NA	0.109784	0.00915439	1.11604	3.88827e-33	logistic	77487	15570	61917	NA	NA	0		TRUE	TRUE	TRUE	0	Asthma	respiratory
495.1	P_COMMON_scaled	NA	0.229328	0.0323002	1.25775	1.24849e-12	logistic	62928	1011	61917	NA	NA	0		TRUE	TRUE	TRUE	0	Chronic obstructive asthma	respiratory
495.11	P_COMMON_scaled	NA	0.12463	0.0788407	1.13273	0.113927	logistic	62083	166	61917	NA	NA	0		FALSE	FALSE	FALSE	0	Chronic obstructive asthma with exacerbation	respiratory
495.2	P_COMMON_scaled	NA	0.161729	0.0161832	1.17554	1.62572e-23	logistic	66160	4243	61917	NA	NA	0		TRUE	TRUE	TRUE	0	Asthma with exacerbation	respiratory
496	P_COMMON_scaled	NA	0.121551	0.0117971	1.12925	6.79986e-25	logistic	71092	9175	61917	NA	NA	0		TRUE	TRUE	TRUE	0	Chronic airway obstruction	respiratory
496.1	P_COMMON_scaled	NA	0.151154	0.0172639	1.16318	2.03212e-18	logistic	65754	3837	61917	NA	NA	0		TRUE	TRUE	TRUE	0	Emphysema	respiratory
496.2	P_COMMON_scaled	NA	0.187522	0.0196595	1.20626	1.4488e-21	logistic	64803	2886	61917	NA	NA	0		TRUE	TRUE	TRUE	0	Chronic bronchitis	respiratory
496.21	P_COMMON_scaled	NA	0.204512	0.023153	1.22693	1.01855e-18	logistic	63951	2034	61917	NA	NA	0		TRUE	TRUE	TRUE	0	Obstructive chronic bronchitis	respiratory
496.3	P_COMMON_scaled	NA	0.0772813	0.0196337	1.08035	8.27956e-05	logistic	64762	2845	61917	NA	NA	0		TRUE	FALSE	TRUE	0	Bronchiectasis	respiratory
497	P_COMMON_scaled	NA	0.171811	0.0140687	1.18745	2.67354e-34	logistic	67788	5871	61917	NA	NA	0		TRUE	TRUE	TRUE	0	Bronchitis	respiratory
498	P_COMMON_scaled	NA	0.17242	0.0456486	1.18818	0.000158661	logistic	62416	499	61917	NA	NA	0		TRUE	FALSE	TRUE	0	Acute bronchospasm	respiratory
499	P_COMMON_scaled	NA	-0.000822425	0.0643968	0.999178	0.98981	logistic	92666	248	92418	NA	NA	0		FALSE	FALSE	FALSE	1	Cystic fibrosis	respiratory
500	P_COMMON_scaled	NA	0.0620628	0.0337123	1.06403	0.0656282	logistic	64618	919	63699	NA	NA	0		FALSE	FALSE	FALSE	0	Lung disease due to external agents	respiratory
500.1	P_COMMON_scaled	NA	0.0408788	0.0728459	1.04173	0.574683	logistic	63894	195	63699	NA	NA	0		FALSE	FALSE	FALSE	0	Extrinsic allergic alveolitis	respiratory
500.2	P_COMMON_scaled	NA	0.046599	0.0730705	1.0477	0.523652	logistic	63900	201	63699	NA	NA	0		FALSE	FALSE	FALSE	0	Pneumoconiosis	respiratory
501	P_COMMON_scaled	NA	0.109474	0.0230804	1.11569	2.10407e-06	logistic	65751	2052	63699	NA	NA	0		TRUE	TRUE	TRUE	0	Pneumonitis due to inhalation of food or vomitus	respiratory
502	P_COMMON_scaled	NA	0.0164942	0.0204303	1.01663	0.419469	logistic	66350	2651	63699	NA	NA	0		FALSE	FALSE	FALSE	0	Postinflammatory pulmonary fibrosis	respiratory
503	P_COMMON_scaled	NA	0.0489597	0.0135366	1.05018	0.000298215	logistic	70401	6702	63699	NA	NA	0		TRUE	FALSE	TRUE	0	Pulmonary congestion and hypostasis	respiratory
504	P_COMMON_scaled	NA	-0.0209691	0.0214249	0.979249	0.327715	logistic	66084	2385	63699	NA	NA	0		FALSE	FALSE	FALSE	1	Other alveolar and parietoalveolar pneumonopathy	respiratory
504.1	P_COMMON_scaled	NA	-0.0587588	0.0337509	0.942934	0.0816909	logistic	64621	922	63699	NA	NA	0		FALSE	FALSE	FALSE	1	Idiopathic fibrosing alveolitis	respiratory
505	P_COMMON_scaled	NA	0.0781758	0.0213208	1.08131	0.000245754	logistic	66120	2421	63699	NA	NA	0		TRUE	FALSE	TRUE	0	Other pulmonary inflamation or edema	respiratory
506	P_COMMON_scaled	NA	0.0866668	0.0160808	1.09053	7.06679e-08	logistic	68040	4341	63699	NA	NA	0		TRUE	TRUE	TRUE	0	Empyema and pneumothorax	respiratory
507	P_COMMON_scaled	NA	0.065854	0.0102901	1.06807	1.55631e-10	logistic	76614	12915	63699	NA	NA	0		TRUE	TRUE	TRUE	0	Pleurisy; pleural effusion	respiratory
508	P_COMMON_scaled	NA	0.0603419	0.0101308	1.0622	2.58045e-09	logistic	77197	13498	63699	NA	NA	0		TRUE	TRUE	TRUE	0	Pulmonary collapse; interstitial and compensatory emphysema	respiratory
509	P_COMMON_scaled	NA	0.073414	0.0137476	1.07618	9.28792e-08	logistic	69851	6152	63699	NA	NA	0		TRUE	TRUE	TRUE	0	Respiratory failure, insufficiency, arrest	respiratory
509.1	P_COMMON_scaled	NA	0.0626514	0.0158034	1.06466	7.35712e-05	logistic	68210	4511	63699	NA	NA	0		TRUE	FALSE	TRUE	0	Respiratory failure	respiratory
509.2	P_COMMON_scaled	NA	0.14851	0.0327688	1.1601	5.84123e-06	logistic	64677	978	63699	NA	NA	0		TRUE	TRUE	TRUE	0	Respiratory insufficiency	respiratory
509.3	P_COMMON_scaled	NA	0.0489884	0.0278918	1.05021	0.0790253	logistic	65050	1351	63699	NA	NA	0		FALSE	FALSE	FALSE	0	Pulmonary insufficiency or respiratory failure following trauma and surgery	respiratory
509.5	P_COMMON_scaled	NA	0.402971	0.108802	1.49626	0.000212476	logistic	63787	88	63699	NA	NA	0		TRUE	FALSE	TRUE	0	Respiratory arrest	respiratory
509.8	P_COMMON_scaled	NA	0.0338873	0.0289412	1.03447	0.241639	logistic	64963	1264	63699	NA	NA	0		FALSE	FALSE	FALSE	0	Dependence on respirator [Ventilator] or supplemental oxygen	respiratory
510	P_COMMON_scaled	NA	0.0584326	0.011183	1.06017	1.74047e-07	logistic	88654	9642	79012	NA	NA	0		TRUE	TRUE	TRUE	0	Other diseases of lung	respiratory
510.2	P_COMMON_scaled	NA	0.0351924	0.0397875	1.03582	0.37642	logistic	79664	652	79012	NA	NA	0		FALSE	FALSE	FALSE	0	Lung transplant	respiratory
512	P_COMMON_scaled	NA	0.0897202	0.00723394	1.09387	2.52766e-35	logistic	85146	47048	38098	NA	NA	0		TRUE	TRUE	TRUE	0	Other symptoms of respiratory system	respiratory
512.1	P_COMMON_scaled	NA	0.175648	0.0160579	1.19202	7.55074e-28	logistic	42845	4747	38098	NA	NA	0		TRUE	TRUE	TRUE	0	Wheezing	respiratory
512.2	P_COMMON_scaled	NA	0.154516	0.014226	1.16709	1.75854e-27	logistic	44242	6144	38098	NA	NA	0		TRUE	TRUE	TRUE	0	Painful respiration	respiratory
512.3	P_COMMON_scaled	NA	0.173209	0.0211817	1.18912	2.90272e-16	logistic	40738	2640	38098	NA	NA	0		TRUE	TRUE	TRUE	0	Abnormal chest sounds	respiratory
512.7	P_COMMON_scaled	NA	0.125198	0.00842406	1.13337	5.81914e-50	logistic	65859	27761	38098	NA	NA	0		TRUE	TRUE	TRUE	0	Shortness of breath	respiratory
512.8	P_COMMON_scaled	NA	0.0997856	0.00801997	1.10493	1.54309e-35	logistic	69849	31751	38098	NA	NA	0		TRUE	TRUE	TRUE	0	Cough	respiratory
512.9	P_COMMON_scaled	NA	0.120059	0.00869846	1.12756	2.46727e-43	logistic	63494	25396	38098	NA	NA	0		TRUE	TRUE	TRUE	0	Other dyspnea	respiratory
513	P_COMMON_scaled	NA	0.125967	0.0202232	1.13424	4.69892e-10	logistic	89990	2585	87405	NA	NA	0		TRUE	TRUE	TRUE	0	Respiratory abnormalities	respiratory
513.3	P_COMMON_scaled	NA	0.158186	0.0307722	1.17138	2.73963e-07	logistic	88497	1092	87405	NA	NA	0		TRUE	TRUE	TRUE	0	Hypoventilation	respiratory
513.31	P_COMMON_scaled	NA	0.109005	0.0491905	1.11517	0.0266931	logistic	87829	424	87405	NA	NA	0		TRUE	FALSE	TRUE	0	Apnea	respiratory
513.32	P_COMMON_scaled	NA	0.246855	0.0580989	1.27999	2.14843e-05	logistic	87707	302	87405	NA	NA	0		TRUE	TRUE	TRUE	0	Orthopnea	respiratory
513.4	P_COMMON_scaled	NA	-0.00162846	0.0458886	0.998373	0.971691	logistic	87896	491	87405	NA	NA	0		FALSE	FALSE	FALSE	1	Hyperventilation	respiratory
513.8	P_COMMON_scaled	NA	0.126202	0.0397809	1.13451	0.00151166	logistic	88059	654	87405	NA	NA	0		TRUE	FALSE	TRUE	0	Disorders of diaphragm	respiratory
514	P_COMMON_scaled	NA	0.0772389	0.00812822	1.0803	2.04796e-21	logistic	84889	24106	60783	NA	NA	0		TRUE	TRUE	TRUE	0	Abnormal findings examination of lungs	respiratory
514.1	P_COMMON_scaled	NA	0.00871961	0.0372678	1.00876	0.815007	logistic	61537	754	60783	NA	NA	0		FALSE	FALSE	FALSE	0	Abnormal results of function study of pulmonary system	respiratory
514.2	P_COMMON_scaled	NA	0.0706216	0.011248	1.07318	3.41619e-10	logistic	70972	10189	60783	NA	NA	0		TRUE	TRUE	TRUE	0	Solitary pulmonary nodule	respiratory
516	P_COMMON_scaled	NA	0.122441	0.0215524	1.13025	1.33832e-08	logistic	91942	2248	89694	NA	NA	0		TRUE	TRUE	TRUE	0	Abnormal sputum	respiratory
516.1	P_COMMON_scaled	NA	0.13296	0.0223834	1.1422	2.848e-09	logistic	91775	2081	89694	NA	NA	0		TRUE	TRUE	TRUE	0	Hemoptysis	respiratory
519	P_COMMON_scaled	NA	0.0644228	0.0136381	1.06654	2.31556e-06	logistic	88677	5899	82778	NA	NA	0		TRUE	TRUE	TRUE	0	Other diseases of respiratory system, not elsewhere classified	respiratory
519.1	P_COMMON_scaled	NA	-0.0662085	0.0891255	0.935936	0.457562	logistic	82908	130	82778	NA	NA	0		FALSE	FALSE	FALSE	1	Tracheostomy complications	respiratory
519.2	P_COMMON_scaled	NA	0.0945503	0.0470903	1.09916	0.044659	logistic	83242	464	82778	NA	NA	0		TRUE	FALSE	FALSE	0	Respiratory complications	respiratory
519.8	P_COMMON_scaled	NA	0.0382218	0.0225324	1.03896	0.0898286	logistic	84840	2062	82778	NA	NA	0		FALSE	FALSE	FALSE	0	Other diseases of respiratory system, NEC	respiratory
519.9	P_COMMON_scaled	NA	0.070433	0.0179808	1.07297	8.96129e-05	logistic	86086	3308	82778	NA	NA	0		TRUE	FALSE	TRUE	0	Symptoms involving respiratory system and other chest symptoms	respiratory
520	P_COMMON_scaled	NA	0.0356462	0.0344983	1.03629	0.301476	logistic	81243	891	80352	NA	NA	0		FALSE	FALSE	FALSE	0	Disorders of tooth development	digestive
520.1	P_COMMON_scaled	NA	0.555947	0.243472	1.74359	0.0224062	logistic	80373	21	80352	NA	NA	0		TRUE	FALSE	TRUE	0	Hereditary disturbances in tooth structure	digestive
520.2	P_COMMON_scaled	NA	0.0360107	0.0354402	1.03667	0.309583	logistic	81198	846	80352	NA	NA	0		FALSE	FALSE	FALSE	0	Disturbances in tooth eruption	digestive
521	P_COMMON_scaled	NA	0.184839	0.0214691	1.20303	7.33468e-18	logistic	82657	2305	80352	NA	NA	0		TRUE	TRUE	TRUE	0	Diseases of hard tissues of teeth	digestive
521.1	P_COMMON_scaled	NA	0.192864	0.0219159	1.21272	1.36577e-18	logistic	82562	2210	80352	NA	NA	0		TRUE	TRUE	TRUE	0	Dental caries	digestive
521.2	P_COMMON_scaled	NA	-0.103999	0.169607	0.901226	0.53976	logistic	80391	39	80352	NA	NA	0		FALSE	FALSE	FALSE	1	Dental abrasion, erosion and attrition	digestive
521.4	P_COMMON_scaled	NA	0.20202	0.171743	1.22387	0.239478	logistic	80388	36	80352	NA	NA	0		FALSE	FALSE	FALSE	0	Tooth complications likely association with other diseases	digestive
522	P_COMMON_scaled	NA	0.200227	0.0282489	1.22168	1.36099e-12	logistic	81665	1313	80352	NA	NA	0		TRUE	TRUE	TRUE	0	Diseases of pulp and periapical tissues	digestive
522.1	P_COMMON_scaled	NA	0.391647	0.0855336	1.47942	4.67498e-06	logistic	80497	145	80352	NA	NA	0		TRUE	TRUE	TRUE	0	Pulpitis and necrosis of tooth pulp	digestive
522.5	P_COMMON_scaled	NA	0.178846	0.0296111	1.19584	1.5428e-09	logistic	81544	1192	80352	NA	NA	0		TRUE	TRUE	TRUE	0	Periapical abscess	digestive
523	P_COMMON_scaled	NA	0.230021	0.0233235	1.25863	6.06949e-23	logistic	82286	1934	80352	NA	NA	0		TRUE	TRUE	TRUE	0	Gingival and periodontal diseases	digestive
523.1	P_COMMON_scaled	NA	0.0954526	0.0343724	1.10016	0.00548603	logistic	81235	883	80352	NA	NA	0		TRUE	FALSE	TRUE	0	Gingivitis	digestive
523.3	P_COMMON_scaled	NA	0.374726	0.0355023	1.45459	4.81685e-26	logistic	81180	828	80352	NA	NA	0		TRUE	TRUE	TRUE	0	Periodontitis (acute or chronic)	digestive
523.31	P_COMMON_scaled	NA	0.368475	0.0384404	1.44553	9.19178e-22	logistic	81055	703	80352	NA	NA	0		TRUE	TRUE	TRUE	0	Acute periodontitis	digestive
523.32	P_COMMON_scaled	NA	0.383522	0.0815454	1.46744	2.56162e-06	logistic	80509	157	80352	NA	NA	0		TRUE	TRUE	TRUE	0	Chronic periodontitis	digestive
524	P_COMMON_scaled	NA	-0.184793	0.0629578	0.831276	0.00333343	logistic	80614	262	80352	NA	NA	0		TRUE	FALSE	TRUE	1	Dentofacial anomalies, including malocclusion	digestive
524.3	P_COMMON_scaled	NA	-0.0690507	0.0942877	0.933279	0.463961	logistic	80469	117	80352	NA	NA	0		FALSE	FALSE	FALSE	1	Anomalies of tooth position/malocclusion	digestive
525	P_COMMON_scaled	NA	0.251434	0.0231842	1.28587	2.10537e-27	logistic	82313	1961	80352	NA	NA	0		TRUE	TRUE	TRUE	0	Other diseases of the teeth and supporting structures	digestive
525.1	P_COMMON_scaled	NA	0.132178	0.0526267	1.14131	0.0120178	logistic	80726	374	80352	NA	NA	0		TRUE	FALSE	TRUE	0	Loss of teeth or edentulism	digestive
525.2	P_COMMON_scaled	NA	0.140829	0.110101	1.15123	0.200866	logistic	80438	86	80352	NA	NA	0		FALSE	FALSE	FALSE	0	Atrophy of edentulous alveolar ridge	digestive
526	P_COMMON_scaled	NA	0.125333	0.017303	1.13353	4.37546e-13	logistic	83973	3621	80352	NA	NA	0		TRUE	TRUE	TRUE	0	Diseases of the jaws	digestive
526.1	P_COMMON_scaled	NA	-0.085374	0.0840956	0.918169	0.310009	logistic	80498	146	80352	NA	NA	0		FALSE	FALSE	FALSE	1	Cysts of the jaws	digestive
526.3	P_COMMON_scaled	NA	0.0828679	0.0688712	1.0864	0.228888	logistic	80569	217	80352	NA	NA	0		FALSE	FALSE	FALSE	0	Anomalies of jaw size/symmetry	digestive
526.4	P_COMMON_scaled	NA	0.102219	0.0235714	1.10763	1.44736e-05	logistic	82259	1907	80352	NA	NA	0		TRUE	TRUE	TRUE	0	Temporomandibular joint disorders	digestive
526.41	P_COMMON_scaled	NA	0.099483	0.0261392	1.1046	0.000141295	logistic	81894	1542	80352	NA	NA	0		TRUE	FALSE	TRUE	0	Temporomandibular joint disorder, unspecified	digestive
526.42	P_COMMON_scaled	NA	0.161824	0.0475699	1.17565	0.000669395	logistic	80812	460	80352	NA	NA	0		TRUE	FALSE	TRUE	0	Arthralgia/ankylosis of temporomandibular joint	digestive
526.5	P_COMMON_scaled	NA	0.153256	0.0640989	1.16562	0.0168056	logistic	80605	253	80352	NA	NA	0		TRUE	FALSE	TRUE	0	Inflammatory conditions of jaw	digestive
526.8	P_COMMON_scaled	NA	0.377649	0.183566	1.45885	0.0396578	logistic	80384	32	80352	NA	NA	0		TRUE	FALSE	FALSE	0	Exostosis of jaw	digestive
526.9	P_COMMON_scaled	NA	0.114516	0.0473037	1.12133	0.0154836	logistic	80815	463	80352	NA	NA	0		TRUE	FALSE	TRUE	0	Jaw disease NOS	digestive
527	P_COMMON_scaled	NA	0.0431326	0.0203437	1.04408	0.0339891	logistic	85121	2549	82572	NA	NA	0		TRUE	FALSE	FALSE	0	Diseases of the salivary glands	digestive
527.1	P_COMMON_scaled	NA	-0.0813252	0.0980881	0.921894	0.407046	logistic	82680	108	82572	NA	NA	0		FALSE	FALSE	FALSE	1	Hypertrophy of salivary gland	digestive
527.2	P_COMMON_scaled	NA	0.00897516	0.0359355	1.00902	0.802775	logistic	83372	800	82572	NA	NA	0		FALSE	FALSE	FALSE	0	Sialoadenitis	digestive
527.7	P_COMMON_scaled	NA	0.0420143	0.0289143	1.04291	0.146206	logistic	83812	1240	82572	NA	NA	0		FALSE	FALSE	FALSE	0	Disturbance of salivary secretion	digestive
527.8	P_COMMON_scaled	NA	0.127089	0.04684	1.13552	0.0066624	logistic	83040	468	82572	NA	NA	0		TRUE	FALSE	TRUE	0	Other specified diseases of the salivary glands	digestive
528	P_COMMON_scaled	NA	0.0616908	0.0158227	1.06363	9.66385e-05	logistic	86878	4306	82572	NA	NA	0		TRUE	FALSE	TRUE	0	Diseases of the oral soft tissues, excluding lesions specific for gingiva and tongue	digestive
528.1	P_COMMON_scaled	NA	0.0171885	0.0291779	1.01734	0.555798	logistic	83796	1224	82572	NA	NA	0		FALSE	FALSE	FALSE	0	Stomatitis and mucositis	digestive
528.11	P_COMMON_scaled	NA	-0.0645903	0.0505646	0.937451	0.201468	logistic	82977	405	82572	NA	NA	0		FALSE	FALSE	FALSE	1	Stomatitis and mucositis (ulcerative)	digestive
528.12	P_COMMON_scaled	NA	0.0593933	0.0408736	1.06119	0.146196	logistic	83193	621	82572	NA	NA	0		FALSE	FALSE	FALSE	0	Oral aphthae	digestive
528.3	P_COMMON_scaled	NA	-0.0989578	0.0585743	0.905781	0.0911349	logistic	82873	301	82572	NA	NA	0		FALSE	FALSE	FALSE	1	Cellulitis and abscess of oral soft tissues	digestive
528.4	P_COMMON_scaled	NA	-0.0621413	0.0827511	0.93975	0.452688	logistic	82724	152	82572	NA	NA	0		FALSE	FALSE	FALSE	1	Cysts of oral soft tissues	digestive
528.41	P_COMMON_scaled	NA	-0.0755314	0.0905666	0.927251	0.404288	logistic	82700	128	82572	NA	NA	0		FALSE	FALSE	FALSE	1	Cyst of the salivary gland	digestive
528.5	P_COMMON_scaled	NA	0.0148166	0.0325052	1.01493	0.648518	logistic	83548	976	82572	NA	NA	0		FALSE	FALSE	FALSE	0	Diseases of lips	digestive
528.6	P_COMMON_scaled	NA	0.253474	0.0658019	1.28849	0.000117124	logistic	82809	237	82572	NA	NA	0		TRUE	FALSE	TRUE	0	Leukoplakia of oral mucosa	digestive
528.7	P_COMMON_scaled	NA	-0.0772923	0.074568	0.925619	0.299953	logistic	82757	185	82572	NA	NA	0		FALSE	FALSE	FALSE	1	Sialolithiasis	digestive
529	P_COMMON_scaled	NA	0.13704	0.0304526	1.14687	6.79201e-06	logistic	83685	1113	82572	NA	NA	0		TRUE	TRUE	TRUE	0	Diseases and other conditions of the tongue	digestive
529.1	P_COMMON_scaled	NA	0.0608182	0.0585309	1.06271	0.298768	logistic	82875	303	82572	NA	NA	0		FALSE	FALSE	FALSE	0	Glossitis	digestive
529.6	P_COMMON_scaled	NA	0.146167	0.0585132	1.15739	0.0124892	logistic	82868	296	82572	NA	NA	0		TRUE	FALSE	TRUE	0	Glossodynia	digestive
530	P_COMMON_scaled	NA	0.0987831	0.00749387	1.10383	1.11601e-39	logistic	81290	31445	49845	NA	NA	0		TRUE	TRUE	TRUE	0	Diseases of esophagus	digestive
530.1	P_COMMON_scaled	NA	0.105653	0.00757594	1.11144	3.33272e-44	logistic	80098	30253	49845	NA	NA	0		TRUE	TRUE	TRUE	0	Esophagitis, GERD and related diseases	digestive
530.11	P_COMMON_scaled	NA	0.106943	0.00771682	1.11287	1.13084e-43	logistic	78425	28580	49845	NA	NA	0		TRUE	TRUE	TRUE	0	GERD	digestive
530.12	P_COMMON_scaled	NA	0.0522743	0.0364934	1.05366	0.15202	logistic	50657	812	49845	NA	NA	0		FALSE	FALSE	FALSE	0	Ulcer of esophagus	digestive
530.13	P_COMMON_scaled	NA	0.0862958	0.0226862	1.09013	0.000142439	logistic	52033	2188	49845	NA	NA	0		TRUE	FALSE	TRUE	0	Barrett's esophagus	digestive
530.14	P_COMMON_scaled	NA	0.14837	0.0152724	1.15994	2.60559e-22	logistic	54910	5065	49845	NA	NA	0		TRUE	TRUE	TRUE	0	Reflux esophagitis	digestive
530.15	P_COMMON_scaled	NA	-0.0220881	0.0463736	0.978154	0.633855	logistic	50337	492	49845	NA	NA	0		FALSE	FALSE	FALSE	1	Eosinophilic esophagitis	digestive
530.2	P_COMMON_scaled	NA	0.0950413	0.0191929	1.0997	7.34887e-07	logistic	52915	3070	49845	NA	NA	0		TRUE	TRUE	TRUE	0	Esophageal bleeding (varices/hemorrhage)	digestive
530.3	P_COMMON_scaled	NA	0.0688185	0.0247567	1.07124	0.00543932	logistic	51676	1831	49845	NA	NA	0		TRUE	FALSE	TRUE	0	Stricture and stenosis of esophagus	digestive
530.5	P_COMMON_scaled	NA	0.144351	0.0268437	1.15529	7.55348e-08	logistic	51391	1546	49845	NA	NA	0		TRUE	TRUE	TRUE	0	Disorders of esophageal motility	digestive
530.6	P_COMMON_scaled	NA	0.338616	0.0772933	1.403	1.18175e-05	logistic	50020	175	49845	NA	NA	0		TRUE	TRUE	TRUE	0	Diverticulum of esophagus, acquired	digestive
530.7	P_COMMON_scaled	NA	-0.0994318	0.0866524	0.905352	0.251184	logistic	49988	143	49845	NA	NA	0		FALSE	FALSE	FALSE	1	Gastroesophageal laceration-hemorrhage syndrome	digestive
530.9	P_COMMON_scaled	NA	0.0994426	0.0177445	1.10456	2.09303e-08	logistic	53453	3608	49845	NA	NA	0		TRUE	TRUE	TRUE	0	Heartburn	digestive
531	P_COMMON_scaled	NA	0.0646981	0.0183104	1.06684	0.000410237	logistic	91291	3171	88120	NA	NA	0		TRUE	FALSE	TRUE	0	Peptic ulcer (excl. esophageal)	digestive
531.1	P_COMMON_scaled	NA	0.00963888	0.0368772	1.00969	0.793801	logistic	88881	761	88120	NA	NA	0		FALSE	FALSE	FALSE	0	Hemorrhage from gastrointestinal ulcer	digestive
531.2	P_COMMON_scaled	NA	-0.00449142	0.0267635	0.995519	0.866726	logistic	89573	1453	88120	NA	NA	0		FALSE	FALSE	FALSE	1	Gastric ulcer	digestive
531.3	P_COMMON_scaled	NA	0.0684481	0.0362219	1.07085	0.0587997	logistic	88905	785	88120	NA	NA	0		FALSE	FALSE	FALSE	0	Duodenal ulcer	digestive
531.4	P_COMMON_scaled	NA	0.101887	0.0293441	1.10726	0.000516301	logistic	89328	1208	88120	NA	NA	0		TRUE	FALSE	TRUE	0	Peptic ulcer, site unspecified	digestive
531.5	P_COMMON_scaled	NA	0.294535	0.0569363	1.3425	2.30294e-07	logistic	88435	315	88120	NA	NA	0		TRUE	TRUE	TRUE	0	Gastrojejunal ulcer	digestive
532	P_COMMON_scaled	NA	0.0954056	0.0106128	1.1001	2.47919e-19	logistic	61946	12101	49845	NA	NA	0		TRUE	TRUE	TRUE	0	Dysphagia	digestive
535	P_COMMON_scaled	NA	0.0847385	0.0109695	1.08843	1.11907e-14	logistic	82225	9776	72449	NA	NA	0		TRUE	TRUE	TRUE	0	Gastritis and duodenitis	digestive
535.1	P_COMMON_scaled	NA	0.11535	0.0280113	1.12227	3.82192e-05	logistic	73772	1323	72449	NA	NA	0		TRUE	FALSE	TRUE	0	Acute gastritis	digestive
535.2	P_COMMON_scaled	NA	0.0988208	0.0264323	1.10387	0.000185021	logistic	73947	1498	72449	NA	NA	0		TRUE	FALSE	TRUE	0	Atrophic gastritis	digestive
535.6	P_COMMON_scaled	NA	0.0456566	0.0279647	1.04671	0.102542	logistic	73789	1340	72449	NA	NA	0		FALSE	FALSE	FALSE	0	Duodenitis	digestive
535.8	P_COMMON_scaled	NA	0.126954	0.0200621	1.13536	2.48328e-10	logistic	75093	2644	72449	NA	NA	0		TRUE	TRUE	TRUE	0	Other specified gastritis	digestive
535.9	P_COMMON_scaled	NA	0.106929	0.013158	1.11286	4.41726e-16	logistic	78963	6514	72449	NA	NA	0		TRUE	TRUE	TRUE	0	Gastritis and duodenitis, NOS	digestive
536	P_COMMON_scaled	NA	0.145068	0.0146808	1.15612	5.01013e-23	logistic	77585	5136	72449	NA	NA	0		TRUE	TRUE	TRUE	0	Disorders of function of stomach	digestive
536.3	P_COMMON_scaled	NA	0.240504	0.0292584	1.27189	2.0349e-16	logistic	73677	1228	72449	NA	NA	0		TRUE	TRUE	TRUE	0	Gastroparesis	digestive
536.7	P_COMMON_scaled	NA	0.0683224	0.0458795	1.07071	0.136443	logistic	72936	487	72449	NA	NA	0		FALSE	FALSE	FALSE	0	Complications of gastrostomy, colostomy and enterostomy	digestive
536.8	P_COMMON_scaled	NA	0.144276	0.0165894	1.1552	3.41087e-18	logistic	76413	3964	72449	NA	NA	0		TRUE	TRUE	TRUE	0	Dyspepsia and other specified disorders of function of stomach	digestive
537	P_COMMON_scaled	NA	0.0675876	0.0126033	1.06992	8.19962e-08	logistic	79587	7138	72449	NA	NA	0		TRUE	TRUE	TRUE	0	Other disorders of stomach and duodenum	digestive
537.1	P_COMMON_scaled	NA	0.077503	0.0488054	1.08059	0.112286	logistic	72884	435	72449	NA	NA	0		FALSE	FALSE	FALSE	0	Lesions of stomach and duodenum	digestive
539	P_COMMON_scaled	NA	0.109729	0.0183052	1.11598	2.04226e-09	logistic	92458	3175	89283	NA	NA	0		TRUE	TRUE	TRUE	0	Bariatric surgery	digestive
540	P_COMMON_scaled	NA	-0.0724651	0.0283311	0.930098	0.0105339	logistic	92374	1290	91084	NA	NA	0		TRUE	FALSE	TRUE	1	Appendiceal conditions	digestive
540.1	P_COMMON_scaled	NA	-0.0842288	0.0295067	0.919221	0.00430956	logistic	92273	1189	91084	NA	NA	0		TRUE	FALSE	TRUE	1	Appendicitis	digestive
540.11	P_COMMON_scaled	NA	-0.060704	0.0320987	0.941102	0.0586024	logistic	92085	1001	91084	NA	NA	0		FALSE	FALSE	FALSE	1	Acute appendicitis	digestive
550	P_COMMON_scaled	NA	0.0459495	0.00967421	1.04702	2.03733e-06	logistic	89570	13439	76131	NA	NA	0		TRUE	TRUE	TRUE	0	Abdominal hernia	digestive
550.1	P_COMMON_scaled	NA	0.00966568	0.0169855	1.00971	0.569318	logistic	80163	4032	76131	NA	NA	0		FALSE	FALSE	FALSE	0	Inguinal hernia	digestive
550.2	P_COMMON_scaled	NA	0.0635039	0.0130515	1.06556	1.14095e-06	logistic	82829	6698	76131	NA	NA	0		TRUE	TRUE	TRUE	0	Diaphragmatic hernia	digestive
550.3	P_COMMON_scaled	NA	0.0364751	0.094957	1.03715	0.700888	logistic	76245	114	76131	NA	NA	0		FALSE	FALSE	FALSE	0	Femoral hernia	digestive
550.4	P_COMMON_scaled	NA	-0.0572847	0.0233104	0.944325	0.0139919	logistic	78092	1961	76131	NA	NA	0		TRUE	FALSE	TRUE	1	Umbilical hernia	digestive
550.5	P_COMMON_scaled	NA	0.109866	0.0203065	1.11613	6.28843e-08	logistic	78742	2611	76131	NA	NA	0		TRUE	TRUE	TRUE	0	Ventral hernia	digestive
550.6	P_COMMON_scaled	NA	0.0789714	0.0262906	1.08217	0.00266638	logistic	77659	1528	76131	NA	NA	0		TRUE	FALSE	TRUE	0	Incisional hernia	digestive
555	P_COMMON_scaled	NA	0.034162	0.0165853	1.03475	0.0394191	logistic	51794	4083	47711	NA	NA	0		TRUE	FALSE	FALSE	0	Inflammatory bowel disease and other gastroenteritis and colitis	digestive
555.1	P_COMMON_scaled	NA	0.0188069	0.0199951	1.01898	0.346923	logistic	50479	2768	47711	NA	NA	0		FALSE	FALSE	FALSE	0	Regional enteritis	digestive
555.2	P_COMMON_scaled	NA	0.0220568	0.0203357	1.0223	0.278084	logistic	50315	2604	47711	NA	NA	0		FALSE	FALSE	FALSE	0	Ulcerative colitis	digestive
555.21	P_COMMON_scaled	NA	-0.0155614	0.0243185	0.984559	0.522239	logistic	49507	1796	47711	NA	NA	0		FALSE	FALSE	FALSE	1	Ulcerative colitis (chronic)	digestive
556	P_COMMON_scaled	NA	0.0784333	0.0231298	1.08159	0.000696348	logistic	49699	1988	47711	NA	NA	0		TRUE	FALSE	TRUE	0	Ulceration of the lower GI tract	digestive
556.1	P_COMMON_scaled	NA	0.0814538	0.023991	1.08486	0.000685844	logistic	49551	1840	47711	NA	NA	0		TRUE	FALSE	TRUE	0	Ulceration of intestine	digestive
556.11	P_COMMON_scaled	NA	0.0777197	0.0475834	1.08082	0.102398	logistic	48174	463	47711	NA	NA	0		FALSE	FALSE	FALSE	0	Angiodysplasia of intestine (without mention of hemorrhage)	digestive
557	P_COMMON_scaled	NA	0.191434	0.0239683	1.21098	1.38316e-15	logistic	49561	1850	47711	NA	NA	0		TRUE	TRUE	TRUE	0	Intestinal malabsorption (non-celiac)	digestive
557.1	P_COMMON_scaled	NA	-0.0117409	0.0296996	0.988328	0.692604	logistic	48889	1178	47711	NA	NA	0		FALSE	FALSE	FALSE	1	Celiac disease	digestive
558	P_COMMON_scaled	NA	0.0966689	0.0115839	1.1015	7.11595e-17	logistic	56908	9197	47711	NA	NA	0		TRUE	TRUE	TRUE	0	Noninfectious gastroenteritis	digestive
559	P_COMMON_scaled	NA	0.0387688	0.0349395	1.03953	0.267172	logistic	48570	859	47711	NA	NA	0		FALSE	FALSE	FALSE	0	Ileostomy status	digestive
560	P_COMMON_scaled	NA	0.129971	0.0159239	1.1388	3.29446e-16	logistic	52219	4508	47711	NA	NA	0		TRUE	TRUE	TRUE	0	Intestinal obstruction without mention of hernia	digestive
560.1	P_COMMON_scaled	NA	0.145044	0.0303278	1.15609	1.73085e-06	logistic	48858	1147	47711	NA	NA	0		TRUE	TRUE	TRUE	0	Paralytic ileus	digestive
560.2	P_COMMON_scaled	NA	0.180032	0.0352595	1.19726	3.29194e-07	logistic	48547	836	47711	NA	NA	0		TRUE	TRUE	TRUE	0	Impaction of intestine	digestive
560.3	P_COMMON_scaled	NA	0.100097	0.0541231	1.10528	0.0643941	logistic	48062	351	47711	NA	NA	0		FALSE	FALSE	FALSE	0	Peritoneal or intestinal adhesions	digestive
560.4	P_COMMON_scaled	NA	0.105995	0.01924	1.11182	3.60626e-08	logistic	50689	2978	47711	NA	NA	0		TRUE	TRUE	TRUE	0	Other intestinal obstruction	digestive
561	P_COMMON_scaled	NA	0.105614	0.00923519	1.11139	2.76189e-30	logistic	64311	16600	47711	NA	NA	0		TRUE	TRUE	TRUE	0	Symptoms involving digestive system	digestive
562	P_COMMON_scaled	NA	0.0443296	0.00966515	1.04533	4.5065e-06	logistic	65477	17766	47711	NA	NA	0		TRUE	TRUE	TRUE	0	Diverticulosis and diverticulitis	digestive
562.1	P_COMMON_scaled	NA	0.0422411	0.00982876	1.04315	1.72574e-05	logistic	64626	16915	47711	NA	NA	0		TRUE	TRUE	TRUE	0	Diverticulosis	digestive
562.2	P_COMMON_scaled	NA	0.0942527	0.0187153	1.09884	4.75057e-07	logistic	50995	3284	47711	NA	NA	0		TRUE	TRUE	TRUE	0	Diverticulitis	digestive
564	P_COMMON_scaled	NA	0.0970516	0.0103	1.10192	4.40654e-21	logistic	60152	12441	47711	NA	NA	0		TRUE	TRUE	TRUE	0	Functional digestive disorders	digestive
564.1	P_COMMON_scaled	NA	0.124783	0.0152569	1.1329	2.86692e-16	logistic	52660	4949	47711	NA	NA	0		TRUE	TRUE	TRUE	0	Irritable Bowel Syndrome	digestive
564.9	P_COMMON_scaled	NA	0.11251	0.0180964	1.11908	5.05991e-10	logistic	51069	3358	47711	NA	NA	0		TRUE	TRUE	TRUE	0	Personal history of diseases of digestive system	digestive
565	P_COMMON_scaled	NA	0.0434752	0.0112436	1.04443	0.000110335	logistic	76703	9188	67515	NA	NA	0		TRUE	FALSE	TRUE	0	Anal and rectal conditions	digestive
565.1	P_COMMON_scaled	NA	-0.0165153	0.0159439	0.98362	0.300278	logistic	71867	4352	67515	NA	NA	0		FALSE	FALSE	FALSE	1	Anal and rectal polyp	digestive
567	P_COMMON_scaled	NA	0.111291	0.0219918	1.11772	4.18031e-07	logistic	69704	2189	67515	NA	NA	0		TRUE	TRUE	TRUE	0	Peritonitis and retroperitoneal infections	digestive
568	P_COMMON_scaled	NA	0.125371	0.0218645	1.13357	9.80999e-09	logistic	69725	2210	67515	NA	NA	0		TRUE	TRUE	TRUE	0	Other disorders of peritoneum	digestive
568.1	P_COMMON_scaled	NA	0.139969	0.0281368	1.15024	6.53839e-07	logistic	68832	1317	67515	NA	NA	0		TRUE	TRUE	TRUE	0	Peritoneal adhesions (postoperative) (postinfection)	digestive
569	P_COMMON_scaled	NA	0.0696151	0.0100138	1.0721	3.60398e-12	logistic	79697	12182	67515	NA	NA	0		TRUE	TRUE	TRUE	0	Other disorders of intestine	digestive
569.1	P_COMMON_scaled	NA	0.0541764	0.0621061	1.05567	0.383034	logistic	67781	266	67515	NA	NA	0		FALSE	FALSE	FALSE	0	Toxic gastroenteritis and colitis	digestive
569.2	P_COMMON_scaled	NA	0.111028	0.0265739	1.11743	2.93968e-05	logistic	68997	1482	67515	NA	NA	0		TRUE	FALSE	TRUE	0	Gastrointestinal complications	digestive
571	P_COMMON_scaled	NA	0.0664032	0.0108238	1.06866	8.52099e-10	logistic	74327	10401	63926	NA	NA	0		TRUE	TRUE	TRUE	0	Chronic liver disease and cirrhosis	digestive
571.5	P_COMMON_scaled	NA	0.0684056	0.0109819	1.0708	4.69573e-10	logistic	73988	10062	63926	NA	NA	0		TRUE	TRUE	TRUE	0	Other chronic nonalcoholic liver disease	digestive
571.51	P_COMMON_scaled	NA	0.0806041	0.023461	1.08394	0.000591115	logistic	65877	1951	63926	NA	NA	0		TRUE	FALSE	TRUE	0	Cirrhosis of liver without mention of alcohol	digestive
571.6	P_COMMON_scaled	NA	0.0542107	0.0606882	1.05571	0.371715	logistic	64207	281	63926	NA	NA	0		FALSE	FALSE	FALSE	0	Primary biliary cirrhosis	digestive
571.8	P_COMMON_scaled	NA	-0.0164527	0.0293098	0.983682	0.574568	logistic	65154	1228	63926	NA	NA	0		FALSE	FALSE	FALSE	1	Liver abscess and sequelae of chronic liver disease	digestive
571.81	P_COMMON_scaled	NA	0.0117643	0.0366111	1.01183	0.747959	logistic	64705	779	63926	NA	NA	0		FALSE	FALSE	FALSE	0	Portal hypertension	digestive
572	P_COMMON_scaled	NA	0.0337036	0.0192036	1.03428	0.0792476	logistic	66858	2932	63926	NA	NA	0		FALSE	FALSE	FALSE	0	Ascites (non malignant)	digestive
573	P_COMMON_scaled	NA	0.0479311	0.0129647	1.0491	0.000218119	logistic	70814	6888	63926	NA	NA	0		TRUE	FALSE	TRUE	0	Other disorders of liver	digestive
573.1	P_COMMON_scaled	NA	0.0751783	0.0798758	1.07808	0.346608	logistic	64087	161	63926	NA	NA	0		FALSE	FALSE	FALSE	0	Chronic passive congestion of liver	digestive
573.2	P_COMMON_scaled	NA	0.103843	0.0595399	1.10943	0.0811429	logistic	64219	293	63926	NA	NA	0		FALSE	FALSE	FALSE	0	Liver replaced by transplant	digestive
573.3	P_COMMON_scaled	NA	0.0583404	0.0326684	1.06008	0.0741263	logistic	64906	980	63926	NA	NA	0		FALSE	FALSE	FALSE	0	Hepatomegaly	digestive
573.4	P_COMMON_scaled	NA	-0.088476	0.0543115	0.915325	0.103303	logistic	64279	353	63926	NA	NA	0		FALSE	FALSE	FALSE	1	Acute and subacute necrosis of liver	digestive
573.5	P_COMMON_scaled	NA	0.0351947	0.0331553	1.03582	0.288458	logistic	64876	950	63926	NA	NA	0		FALSE	FALSE	FALSE	0	Jaundice (not of newborn)	digestive
573.6	P_COMMON_scaled	NA	0.0902763	0.019188	1.09448	2.54075e-06	logistic	66859	2933	63926	NA	NA	0		TRUE	TRUE	TRUE	0	Nonspecific elevation of levels of transaminase or lactic acid dehydrogenase [LDH]	digestive
573.7	P_COMMON_scaled	NA	0.048439	0.0133791	1.04963	0.000294034	logistic	70245	6319	63926	NA	NA	0		TRUE	FALSE	TRUE	0	Abnormal results of function study of liver	digestive
573.9	P_COMMON_scaled	NA	0.0594926	0.0134309	1.0613	9.44339e-06	logistic	70245	6319	63926	NA	NA	0		TRUE	TRUE	TRUE	0	Abnormal serum enzyme levels	digestive
574	P_COMMON_scaled	NA	0.0675674	0.0126577	1.0699	9.39486e-08	logistic	86866	7021	79845	NA	NA	0		TRUE	TRUE	TRUE	0	Cholelithiasis and cholecystitis	digestive
574.1	P_COMMON_scaled	NA	0.0704838	0.0136582	1.07303	2.46216e-07	logistic	85793	5948	79845	NA	NA	0		TRUE	TRUE	TRUE	0	Cholelithiasis	digestive
574.11	P_COMMON_scaled	NA	0.127109	0.0431648	1.13554	0.00323225	logistic	80390	545	79845	NA	NA	0		TRUE	FALSE	TRUE	0	Cholelithiasis with acute cholecystitis	digestive
574.12	P_COMMON_scaled	NA	0.121449	0.0241536	1.12913	4.95172e-07	logistic	81634	1789	79845	NA	NA	0		TRUE	TRUE	TRUE	0	Cholelithiasis with other cholecystitis	digestive
574.2	P_COMMON_scaled	NA	0.0793531	0.0267356	1.08259	0.00299678	logistic	81290	1445	79845	NA	NA	0		TRUE	FALSE	TRUE	0	Calculus of bile duct	digestive
574.3	P_COMMON_scaled	NA	0.0594841	0.0221724	1.06129	0.00730096	logistic	81978	2133	79845	NA	NA	0		TRUE	FALSE	TRUE	0	Cholecystitis without cholelithiasis	digestive
575	P_COMMON_scaled	NA	0.125463	0.0153699	1.13367	3.27102e-16	logistic	84426	4581	79845	NA	NA	0		TRUE	TRUE	TRUE	0	Other biliary tract disease	digestive
575.1	P_COMMON_scaled	NA	0.126862	0.0446137	1.13526	0.00446119	logistic	80355	510	79845	NA	NA	0		TRUE	FALSE	TRUE	0	Cholangitis	digestive
575.2	P_COMMON_scaled	NA	0.0704958	0.0330537	1.07304	0.0329438	logistic	80787	942	79845	NA	NA	0		TRUE	FALSE	FALSE	0	Obstruction of bile duct	digestive
575.6	P_COMMON_scaled	NA	0.0392406	0.0326809	1.04002	0.229859	logistic	80810	965	79845	NA	NA	0		FALSE	FALSE	FALSE	0	Cholesterolosis of gallbladder	digestive
575.7	P_COMMON_scaled	NA	0.179852	0.0291153	1.19704	6.52328e-10	logistic	81063	1218	79845	NA	NA	0		TRUE	TRUE	TRUE	0	Other disorders of gallbladder	digestive
575.8	P_COMMON_scaled	NA	0.159365	0.0243526	1.17277	5.98726e-11	logistic	81603	1758	79845	NA	NA	0		TRUE	TRUE	TRUE	0	Other disorders of biliary tract	digestive
575.9	P_COMMON_scaled	NA	0.0850899	0.0373664	1.08881	0.0227758	logistic	80583	738	79845	NA	NA	0		TRUE	FALSE	TRUE	0	Nonspecific abnormal findings on radiological and other examination of biliary tract	digestive
577	P_COMMON_scaled	NA	0.0792587	0.0158232	1.08248	5.47104e-07	logistic	91690	4300	87390	NA	NA	0		TRUE	TRUE	TRUE	0	Diseases of pancreas	digestive
577.1	P_COMMON_scaled	NA	0.115624	0.0282159	1.12257	4.17047e-05	logistic	88689	1299	87390	NA	NA	0		TRUE	FALSE	TRUE	0	Acute pancreatitis	digestive
577.2	P_COMMON_scaled	NA	0.142694	0.0341999	1.15338	3.01473e-05	logistic	88264	874	87390	NA	NA	0		TRUE	FALSE	TRUE	0	Chronic pancreatitis	digestive
577.3	P_COMMON_scaled	NA	0.0919712	0.0237218	1.09633	0.000105722	logistic	89251	1861	87390	NA	NA	0		TRUE	FALSE	TRUE	0	Cyst and pseudocyst of pancreas	digestive
578	P_COMMON_scaled	NA	0.0725406	0.00946214	1.07524	1.76886e-14	logistic	80671	14074	66597	NA	NA	0		TRUE	TRUE	TRUE	0	Gastrointestinal hemorrhage	digestive
578.1	P_COMMON_scaled	NA	0.112391	0.030104	1.11895	0.000188894	logistic	67753	1156	66597	NA	NA	0		TRUE	FALSE	TRUE	0	Hematemesis	digestive
578.2	P_COMMON_scaled	NA	0.0701028	0.0121917	1.07262	8.92128e-09	logistic	74337	7740	66597	NA	NA	0		TRUE	TRUE	TRUE	0	Blood in stool	digestive
578.8	P_COMMON_scaled	NA	0.127464	0.0135279	1.13594	4.41501e-21	logistic	72716	6119	66597	NA	NA	0		TRUE	TRUE	TRUE	0	Hemorrhage of rectum and anus	digestive
578.9	P_COMMON_scaled	NA	0.0431974	0.0141411	1.04414	0.00225257	logistic	72450	5853	66597	NA	NA	0		TRUE	FALSE	TRUE	0	Hemorrhage of gastrointestinal tract	digestive
579	P_COMMON_scaled	NA	0.0529869	0.0139533	1.05442	0.000146193	logistic	72368	5771	66597	NA	NA	0		TRUE	FALSE	TRUE	0	Other symptoms involving abdomen and pelvis	digestive
579.2	P_COMMON_scaled	NA	0.04073	0.0239267	1.04157	0.0887025	logistic	68459	1862	66597	NA	NA	0		FALSE	FALSE	FALSE	0	Splenomegaly	digestive
579.8	P_COMMON_scaled	NA	0.0381886	0.016077	1.03893	0.0175317	logistic	70906	4309	66597	NA	NA	0		TRUE	FALSE	TRUE	0	Nonspecific abnormal findings in stool contents	digestive
580	P_COMMON_scaled	NA	0.0422845	0.0200836	1.04319	0.0352543	logistic	67152	2702	64450	NA	NA	0		TRUE	FALSE	FALSE	0	Nephritis; nephrosis; renal sclerosis	genitourinary
580.1	P_COMMON_scaled	NA	-0.0103181	0.0361836	0.989735	0.775522	logistic	65248	798	64450	NA	NA	0		FALSE	FALSE	FALSE	1	Glomerulonephritis	genitourinary
580.11	P_COMMON_scaled	NA	-0.100346	0.0601765	0.904524	0.0954089	logistic	64735	285	64450	NA	NA	0		FALSE	FALSE	FALSE	1	Proliferative glomerulonephritis	genitourinary
580.12	P_COMMON_scaled	NA	-0.121681	0.0680669	0.885431	0.0738292	logistic	64672	222	64450	NA	NA	0		FALSE	FALSE	FALSE	1	Non-proliferative glomerulonephritis	genitourinary
580.13	P_COMMON_scaled	NA	-0.0420321	0.0757508	0.958839	0.578981	logistic	64631	181	64450	NA	NA	0		FALSE	FALSE	FALSE	1	Acute glomerulonephritis, NOS	genitourinary
580.14	P_COMMON_scaled	NA	0.0149127	0.0494788	1.01502	0.763113	logistic	64873	423	64450	NA	NA	0		FALSE	FALSE	FALSE	0	Chronic glomerulonephritis, NOS	genitourinary
580.2	P_COMMON_scaled	NA	0.0304247	0.0322209	1.03089	0.34504	logistic	65463	1013	64450	NA	NA	0		FALSE	FALSE	FALSE	0	Nephrotic syndrome without mention of glomerulonephritis	genitourinary
580.3	P_COMMON_scaled	NA	0.0117268	0.0272595	1.0118	0.667057	logistic	65880	1430	64450	NA	NA	0		FALSE	FALSE	FALSE	0	Nephritis and nephropathy without mention of glomerulonephritis	genitourinary
580.31	P_COMMON_scaled	NA	-0.0273706	0.0420902	0.973001	0.515508	logistic	65052	602	64450	NA	NA	0		FALSE	FALSE	FALSE	1	Nephritis and nephropathy in diseases classified elsewhere	genitourinary
580.32	P_COMMON_scaled	NA	0.00153329	0.0333743	1.00153	0.963356	logistic	65386	936	64450	NA	NA	0		FALSE	FALSE	FALSE	0	Nephritis and nephropathy with pathological lesion	genitourinary
580.4	P_COMMON_scaled	NA	0.0695368	0.0467323	1.07201	0.136755	logistic	64926	476	64450	NA	NA	0		FALSE	FALSE	FALSE	0	Renal sclerosis, NOS	genitourinary
585	P_COMMON_scaled	NA	0.030811	0.0098237	1.03129	0.00171038	logistic	78938	14488	64450	NA	NA	0		TRUE	FALSE	TRUE	0	Renal failure	genitourinary
585.1	P_COMMON_scaled	NA	0.0408791	0.0115805	1.04173	0.000415551	logistic	73879	9429	64450	NA	NA	0		TRUE	FALSE	TRUE	0	Acute renal failure	genitourinary
585.2	P_COMMON_scaled	NA	-0.0104405	0.0202363	0.989614	0.605904	logistic	67227	2777	64450	NA	NA	0		FALSE	FALSE	FALSE	1	Renal failure NOS	genitourinary
585.3	P_COMMON_scaled	NA	0.0108581	0.0116628	1.01092	0.351851	logistic	74195	9745	64450	NA	NA	0		FALSE	FALSE	FALSE	0	Chronic renal failure [CKD]	genitourinary
585.31	P_COMMON_scaled	NA	0.022915	0.0233526	1.02318	0.326464	logistic	66417	1967	64450	NA	NA	0		FALSE	FALSE	FALSE	0	Renal dialysis	genitourinary
585.32	P_COMMON_scaled	NA	-0.0302686	0.0228559	0.970185	0.185396	logistic	66527	2077	64450	NA	NA	0		FALSE	FALSE	FALSE	1	End stage renal disease	genitourinary
585.33	P_COMMON_scaled	NA	0.00418849	0.0139949	1.0042	0.764721	logistic	70851	6401	64450	NA	NA	0		FALSE	FALSE	FALSE	0	Chronic Kidney Disease, Stage III	genitourinary
585.34	P_COMMON_scaled	NA	-0.00366554	0.0203209	0.996341	0.856852	logistic	67191	2741	64450	NA	NA	0		FALSE	FALSE	FALSE	1	Chronic Kidney Disease, Stage IV	genitourinary
585.4	P_COMMON_scaled	NA	0.0106966	0.018284	1.01075	0.558529	logistic	67819	3369	64450	NA	NA	0		FALSE	FALSE	FALSE	0	Chronic kidney disease, Stage I or II	genitourinary
586	P_COMMON_scaled	NA	0.0352615	0.0103206	1.03589	0.000634085	logistic	77180	12730	64450	NA	NA	0		TRUE	FALSE	TRUE	0	Other disorders of the kidney and ureters	genitourinary
586.1	P_COMMON_scaled	NA	0.084928	0.071712	1.08864	0.236297	logistic	64649	199	64450	NA	NA	0		FALSE	FALSE	FALSE	0	Anatomical abnormatilies of kidney and ureters	genitourinary
586.11	P_COMMON_scaled	NA	0.225072	0.1625	1.25241	0.166034	logistic	64489	39	64450	NA	NA	0		FALSE	FALSE	FALSE	0	Small kidney	genitourinary
586.12	P_COMMON_scaled	NA	0.0589788	0.0809076	1.06075	0.466023	logistic	64606	156	64450	NA	NA	0		FALSE	FALSE	FALSE	0	Vesicoureteral reflux	genitourinary
586.2	P_COMMON_scaled	NA	0.0891782	0.0154522	1.09328	7.86931e-09	logistic	69401	4951	64450	NA	NA	0		TRUE	TRUE	TRUE	0	Cyst of kidney, acquired	genitourinary
586.3	P_COMMON_scaled	NA	-0.00838038	0.0599249	0.991655	0.88878	logistic	64737	287	64450	NA	NA	0		FALSE	FALSE	FALSE	1	Vascular disorders of kidney/hypertrophy	genitourinary
586.4	P_COMMON_scaled	NA	-0.0419455	0.0210083	0.958922	0.0458667	logistic	66992	2542	64450	NA	NA	0		TRUE	FALSE	FALSE	1	Stricture/obstruction of ureter	genitourinary
587	P_COMMON_scaled	NA	-0.0938492	0.0300242	0.91042	0.00177332	logistic	65622	1172	64450	NA	NA	0		TRUE	FALSE	TRUE	1	Kidney replaced by transpant	genitourinary
588	P_COMMON_scaled	NA	-0.00870396	0.0299343	0.991334	0.771228	logistic	65640	1190	64450	NA	NA	0		FALSE	FALSE	FALSE	1	Disorders resulting from impaired renal function	genitourinary
588.1	P_COMMON_scaled	NA	-0.117197	0.0719136	0.88941	0.103167	logistic	64657	207	64450	NA	NA	0		FALSE	FALSE	FALSE	1	Renal osteodystrophy	genitourinary
588.2	P_COMMON_scaled	NA	0.00767816	0.0345902	1.00771	0.824333	logistic	65334	884	64450	NA	NA	0		FALSE	FALSE	FALSE	0	Secondary hyperparathyroidism (of renal origin)	genitourinary
589	P_COMMON_scaled	NA	-0.0932468	0.0271634	0.910969	0.000597357	logistic	65895	1445	64450	NA	NA	0		TRUE	FALSE	TRUE	1	Abnormal results of function study of kidney	genitourinary
590	P_COMMON_scaled	NA	0.123591	0.0210724	1.13155	4.48985e-09	logistic	62214	2444	59770	NA	NA	0		TRUE	TRUE	TRUE	0	Pyelonephritis	genitourinary
591	P_COMMON_scaled	NA	0.0819206	0.00896436	1.08537	6.33403e-20	logistic	78122	18352	59770	NA	NA	0		TRUE	TRUE	TRUE	0	Urinary tract infection	genitourinary
592	P_COMMON_scaled	NA	0.0739148	0.0140015	1.07672	1.29841e-07	logistic	65858	6088	59770	NA	NA	0		TRUE	TRUE	TRUE	0	Cystitis and urethritis	genitourinary
592.1	P_COMMON_scaled	NA	0.0774423	0.0145766	1.08052	1.07957e-07	logistic	65387	5617	59770	NA	NA	0		TRUE	TRUE	TRUE	0	Cystitis	genitourinary
592.11	P_COMMON_scaled	NA	0.0903345	0.0159501	1.09454	1.48264e-08	logistic	64374	4604	59770	NA	NA	0		TRUE	TRUE	TRUE	0	Acute cystitis	genitourinary
592.12	P_COMMON_scaled	NA	0.0569106	0.0623934	1.05856	0.361703	logistic	60036	266	59770	NA	NA	0		FALSE	FALSE	FALSE	0	Chronic cystitis	genitourinary
592.13	P_COMMON_scaled	NA	0.143538	0.0565872	1.15435	0.0111942	logistic	60097	327	59770	NA	NA	0		TRUE	FALSE	TRUE	0	Chronic interstitial cystitis	genitourinary
592.2	P_COMMON_scaled	NA	0.079129	0.0414318	1.08234	0.0561507	logistic	60377	607	59770	NA	NA	0		FALSE	FALSE	FALSE	0	Urethritis and urethral syndrome	genitourinary
592.21	P_COMMON_scaled	NA	NA	NA	NA	NA	logistic	59786	16	59770	NA	NA	0	[Error: < 20 cases or controls]	NA	NA	NA	0	Urethral syndrome	genitourinary
592.3	P_COMMON_scaled	NA	-0.0770635	0.219311	0.925831	0.725296	logistic	59791	21	59770	NA	NA	0		FALSE	FALSE	FALSE	1	Urethral stricture due to infecton	genitourinary
593	P_COMMON_scaled	NA	0.0480843	0.0107798	1.04926	8.17322e-06	logistic	71029	11259	59770	NA	NA	0		TRUE	TRUE	TRUE	0	Hematuria	genitourinary
593.1	P_COMMON_scaled	NA	0.0156356	0.0180545	1.01576	0.386478	logistic	63251	3481	59770	NA	NA	0		FALSE	FALSE	FALSE	0	Gross hematuria	genitourinary
593.2	P_COMMON_scaled	NA	0.0442888	0.0274559	1.04528	0.106726	logistic	61191	1421	59770	NA	NA	0		FALSE	FALSE	FALSE	0	Microscopic hematuria	genitourinary
594	P_COMMON_scaled	NA	0.0516156	0.0115915	1.05297	8.4718e-06	logistic	89069	8509	80560	NA	NA	0		TRUE	TRUE	TRUE	0	Urinary calculus	genitourinary
594.1	P_COMMON_scaled	NA	0.0442243	0.0122388	1.04522	0.00030216	logistic	88100	7540	80560	NA	NA	0		TRUE	FALSE	TRUE	0	Calculus of kidney	genitourinary
594.2	P_COMMON_scaled	NA	-0.0363196	0.0418504	0.964332	0.385479	logistic	81165	605	80560	NA	NA	0		FALSE	FALSE	FALSE	1	Calculus of lower urinary tract	genitourinary
594.3	P_COMMON_scaled	NA	0.00225013	0.0205614	1.00225	0.912858	logistic	83076	2516	80560	NA	NA	0		FALSE	FALSE	FALSE	0	Calculus of ureter	genitourinary
594.8	P_COMMON_scaled	NA	0.218192	0.0313002	1.24383	3.14833e-12	logistic	81618	1058	80560	NA	NA	0		TRUE	TRUE	TRUE	0	Renal colic	genitourinary
595	P_COMMON_scaled	NA	0.0290094	0.0168965	1.02943	0.0859987	logistic	84322	3762	80560	NA	NA	0		FALSE	FALSE	FALSE	0	Hydronephrosis	genitourinary
596	P_COMMON_scaled	NA	0.0710304	0.0137982	1.07361	2.63559e-07	logistic	85821	5952	79869	NA	NA	0		TRUE	TRUE	TRUE	0	Other disorders of bladder	genitourinary
596.1	P_COMMON_scaled	NA	0.0275225	0.0344601	1.0279	0.424478	logistic	80769	900	79869	NA	NA	0		FALSE	FALSE	FALSE	0	Bladder neck obstruction	genitourinary
596.5	P_COMMON_scaled	NA	0.0882967	0.0171734	1.09231	2.72583e-07	logistic	83559	3690	79869	NA	NA	0		TRUE	TRUE	TRUE	0	Functional disorders of bladder	genitourinary
597	P_COMMON_scaled	NA	-0.0982911	0.0292049	0.906385	0.000763866	logistic	81113	1244	79869	NA	NA	0		TRUE	FALSE	TRUE	1	Other disorders of urethra and urinary tract	genitourinary
597.1	P_COMMON_scaled	NA	-0.0945423	0.0438552	0.909789	0.0311005	logistic	80412	543	79869	NA	NA	0		TRUE	FALSE	FALSE	1	Urethral stricture (not specified as infectious)	genitourinary
597.2	P_COMMON_scaled	NA	-0.0155621	0.0540696	0.984558	0.773487	logistic	80225	356	79869	NA	NA	0		FALSE	FALSE	FALSE	1	Urinary complications NEC	genitourinary
597.8	P_COMMON_scaled	NA	-0.161535	0.0558919	0.850836	0.00385069	logistic	80203	334	79869	NA	NA	0		TRUE	FALSE	TRUE	1	Urethral hypermobility/ISD	genitourinary
598	P_COMMON_scaled	NA	-0.0197523	0.0198523	0.980442	0.319754	logistic	91549	2671	88878	NA	NA	0		FALSE	FALSE	FALSE	1	Abnormal findings on examination of urine	genitourinary
598.4	P_COMMON_scaled	NA	-0.0133332	0.0793642	0.986755	0.866584	logistic	89042	164	88878	NA	NA	0		FALSE	FALSE	FALSE	1	Other cells and casts in urine	genitourinary
599	P_COMMON_scaled	NA	0.0901179	0.00788988	1.0943	3.24814e-30	logistic	83071	24495	58576	NA	NA	0		TRUE	TRUE	TRUE	0	Other symptoms/disorders or the urinary system	genitourinary
599.1	P_COMMON_scaled	NA	0.0632325	0.0429462	1.06527	0.140923	logistic	59141	565	58576	NA	NA	0		FALSE	FALSE	FALSE	0	Urinary obstruction	genitourinary
599.2	P_COMMON_scaled	NA	0.0639617	0.0144282	1.06605	9.28814e-06	logistic	64282	5706	58576	NA	NA	0		TRUE	TRUE	TRUE	0	Retention of urine	genitourinary
599.3	P_COMMON_scaled	NA	0.0969263	0.0115467	1.10178	4.68669e-17	logistic	67781	9205	58576	NA	NA	0		TRUE	TRUE	TRUE	0	Dysuria	genitourinary
599.4	P_COMMON_scaled	NA	0.118338	0.0130229	1.12562	1.01914e-19	logistic	65906	7330	58576	NA	NA	0		TRUE	TRUE	TRUE	0	Urinary incontinence	genitourinary
599.5	P_COMMON_scaled	NA	0.0956661	0.0104083	1.10039	3.8786e-20	logistic	70719	12143	58576	NA	NA	0		TRUE	TRUE	TRUE	0	Frequency of urination and polyuria	genitourinary
599.6	P_COMMON_scaled	NA	0.0788134	0.04513	1.082	0.0807478	logistic	59087	511	58576	NA	NA	0		FALSE	FALSE	FALSE	0	Oliguria and anuria	genitourinary
599.7	P_COMMON_scaled	NA	0.497988	0.120117	1.64541	3.38542e-05	logistic	58646	70	58576	NA	NA	0		TRUE	FALSE	TRUE	0	Urethral discharge	genitourinary
599.8	P_COMMON_scaled	NA	0.0633679	0.0161245	1.06542	8.49792e-05	logistic	62942	4366	58576	NA	NA	0		TRUE	FALSE	TRUE	0	Other symptoms involving urinary system	genitourinary
599.9	P_COMMON_scaled	NA	0.119992	0.0147454	1.12749	4.03168e-16	logistic	63833	5257	58576	NA	NA	0		TRUE	TRUE	TRUE	0	Other abnormality of urination	genitourinary
600	P_COMMON_scaled	NA	0.0126171	0.0139033	1.0127	0.364147	logistic	85429	10749	74680	NA	NA	0		FALSE	FALSE	FALSE	0	Hyperplasia of prostate	genitourinary
601	P_COMMON_scaled	NA	0.0116675	0.0223727	1.01174	0.602014	logistic	77054	2374	74680	NA	NA	0		FALSE	FALSE	FALSE	0	Inflammatory diseases of prostate	genitourinary
601.1	P_COMMON_scaled	NA	0.0353947	0.0305637	1.03603	0.246838	logistic	75891	1211	74680	NA	NA	0		FALSE	FALSE	FALSE	0	Prostatitis	genitourinary
601.11	P_COMMON_scaled	NA	0.00437654	0.0560856	1.00439	0.937802	logistic	75020	340	74680	NA	NA	0		FALSE	FALSE	FALSE	0	Acute prostatitis	genitourinary
601.12	P_COMMON_scaled	NA	0.0475514	0.0597571	1.0487	0.42618	logistic	74979	299	74680	NA	NA	0		FALSE	FALSE	FALSE	0	Chronic prostatitis	genitourinary
601.3	P_COMMON_scaled	NA	-0.0393999	0.0371527	0.961366	0.288923	logistic	75450	770	74680	NA	NA	0		FALSE	FALSE	FALSE	1	Orchitis and epididymitis	genitourinary
601.4	P_COMMON_scaled	NA	0.219481	0.0591329	1.24543	0.0002059	logistic	74989	309	74680	NA	NA	0		TRUE	FALSE	TRUE	0	Balanoposthitis	genitourinary
601.8	P_COMMON_scaled	NA	-0.133871	0.0701709	0.874703	0.0564182	logistic	74898	218	74680	NA	NA	0		FALSE	FALSE	FALSE	1	Other inflammatory disorders of male genital organs	genitourinary
602	P_COMMON_scaled	NA	-0.025577	0.0298568	0.974747	0.391636	logistic	76006	1326	74680	NA	NA	0		FALSE	FALSE	FALSE	1	Other disorders of prostate	genitourinary
602.3	P_COMMON_scaled	NA	-0.151607	0.103081	0.859326	0.14136	logistic	74786	106	74680	NA	NA	0		FALSE	FALSE	FALSE	1	Dysplasia of prostate	genitourinary
603	P_COMMON_scaled	NA	-0.0231716	0.0265511	0.977095	0.382817	logistic	73154	1569	71585	NA	NA	0		FALSE	FALSE	FALSE	1	Other disorders of testis	genitourinary
603.1	P_COMMON_scaled	NA	0.0208286	0.0313491	1.02105	0.506428	logistic	72707	1122	71585	NA	NA	0		FALSE	FALSE	FALSE	0	Hydrocele	genitourinary
603.2	P_COMMON_scaled	NA	-0.0523668	0.0428078	0.948981	0.221216	logistic	72156	571	71585	NA	NA	0		FALSE	FALSE	FALSE	1	Spermatocele	genitourinary
604	P_COMMON_scaled	NA	0.14818	0.0301533	1.15972	8.91359e-07	logistic	72784	1199	71585	NA	NA	0		TRUE	TRUE	TRUE	0	Disorders of penis	genitourinary
604.1	P_COMMON_scaled	NA	0.0612505	0.0607247	1.06317	0.313139	logistic	71880	295	71585	NA	NA	0		FALSE	FALSE	FALSE	0	Redundant prepuce and phimosis/BXO	genitourinary
604.2	P_COMMON_scaled	NA	NA	NA	NA	NA	logistic	71600	15	71585	NA	NA	0	[Error: < 20 cases or controls]	NA	NA	NA	0	Vascular disorders of penis	genitourinary
604.3	P_COMMON_scaled	NA	0.0900798	0.060396	1.09426	0.135834	logistic	71868	283	71585	NA	NA	0		FALSE	FALSE	FALSE	0	Peyronie's disease	genitourinary
605	P_COMMON_scaled	NA	0.0608208	0.0146951	1.06271	3.4907e-05	logistic	78380	6795	71585	NA	NA	0		TRUE	FALSE	TRUE	0	Erectile dysfunction [ED]	genitourinary
608	P_COMMON_scaled	NA	-0.0124454	0.019095	0.987632	0.514555	logistic	74861	3276	71585	NA	NA	0		FALSE	FALSE	FALSE	1	Other disorders of male genital organs	genitourinary
609	P_COMMON_scaled	NA	-0.0943403	0.0271793	0.909973	0.000518466	logistic	73067	1482	71585	NA	NA	0		TRUE	FALSE	TRUE	1	Male infertility and abnormal spermatozoa	genitourinary
609.1	P_COMMON_scaled	NA	-0.147604	0.0298964	0.862773	7.92646e-07	logistic	72808	1223	71585	NA	NA	0		TRUE	TRUE	TRUE	1	Infertility, male	genitourinary
609.11	P_COMMON_scaled	NA	0.0575725	0.0757559	1.05926	0.44727	logistic	71770	185	71585	NA	NA	0		FALSE	FALSE	FALSE	0	Azoospermia and oligospermia	genitourinary
609.2	P_COMMON_scaled	NA	0.166784	0.0577204	1.1815	0.00385825	logistic	71896	311	71585	NA	NA	0		TRUE	FALSE	TRUE	0	Abnormal spermatozoa	genitourinary
610	P_COMMON_scaled	NA	0.0396754	0.0142562	1.04047	0.00538527	logistic	76517	6257	70260	NA	NA	0		TRUE	FALSE	TRUE	0	Benign mammary dysplasias	genitourinary
610.1	P_COMMON_scaled	NA	0.0328487	0.0151161	1.03339	0.0297729	logistic	75729	5469	70260	NA	NA	0		TRUE	FALSE	FALSE	0	Cystic mastopathy	genitourinary
610.2	P_COMMON_scaled	NA	-0.121609	0.0689415	0.885494	0.077741	logistic	70479	219	70260	NA	NA	0		FALSE	FALSE	FALSE	1	Fibroadenosis of breast	genitourinary
610.3	P_COMMON_scaled	NA	-0.0656996	0.100522	0.936412	0.513378	logistic	70365	105	70260	NA	NA	0		FALSE	FALSE	FALSE	1	Fibrosclerosis of breast	genitourinary
610.4	P_COMMON_scaled	NA	0.179489	0.029964	1.19661	2.09615e-09	logistic	71447	1187	70260	NA	NA	0		TRUE	TRUE	TRUE	0	Benign neoplasm of breast	genitourinary
610.8	P_COMMON_scaled	NA	0.0464318	0.0342938	1.04753	0.175755	logistic	71173	913	70260	NA	NA	0		FALSE	FALSE	FALSE	0	Other specified benign mammary dysplasias	genitourinary
611	P_COMMON_scaled	NA	0.0316612	0.0101878	1.03217	0.00188508	logistic	86123	15863	70260	NA	NA	0		TRUE	FALSE	TRUE	0	Abnormal findings on mammogram or breast exam	genitourinary
611.1	P_COMMON_scaled	NA	0.0333122	0.0114051	1.03387	0.00349118	logistic	82148	11888	70260	NA	NA	0		TRUE	FALSE	TRUE	0	Abnormal mammogram	genitourinary
611.11	P_COMMON_scaled	NA	0.0154638	0.0251299	1.01558	0.538321	logistic	72074	1814	70260	NA	NA	0		FALSE	FALSE	FALSE	0	Mammographic microcalcification	genitourinary
611.3	P_COMMON_scaled	NA	0.0557134	0.0125132	1.05729	8.49333e-06	logistic	78972	8712	70260	NA	NA	0		TRUE	TRUE	TRUE	0	Lump or mass in breast	genitourinary
612	P_COMMON_scaled	NA	0.0833558	0.0201604	1.08693	3.55532e-05	logistic	72907	2647	70260	NA	NA	0		TRUE	FALSE	TRUE	0	Breast conditions, congenital or relating to hormones	genitourinary
612.1	P_COMMON_scaled	NA	0.35018	0.0576983	1.41932	1.28586e-09	logistic	70573	313	70260	NA	NA	0		TRUE	TRUE	TRUE	0	Galactorrhea	genitourinary
612.2	P_COMMON_scaled	NA	0.0757848	0.0224724	1.07873	0.000745281	logistic	72362	2102	70260	NA	NA	0		TRUE	FALSE	TRUE	0	Hypertrophy of breast (Gynecomastia)	genitourinary
612.3	P_COMMON_scaled	NA	-0.29049	0.0688421	0.747897	2.44675e-05	logistic	70481	221	70260	NA	NA	0		TRUE	TRUE	TRUE	1	Congenital anomalies of breast	genitourinary
613	P_COMMON_scaled	NA	0.0687221	0.0113515	1.07114	1.41296e-09	logistic	90287	10000	80287	NA	NA	0		TRUE	TRUE	TRUE	0	Other nonmalignant breast conditions	genitourinary
613.1	P_COMMON_scaled	NA	0.170368	0.0376833	1.18574	6.15337e-06	logistic	81021	734	80287	NA	NA	0		TRUE	TRUE	TRUE	0	Inflammatory disease of breast	genitourinary
613.5	P_COMMON_scaled	NA	0.107266	0.0157328	1.11323	9.2342e-12	logistic	84909	4622	80287	NA	NA	0		TRUE	TRUE	TRUE	0	Mastodynia	genitourinary
613.7	P_COMMON_scaled	NA	0.131591	0.0200797	1.14064	5.62272e-11	logistic	82980	2693	80287	NA	NA	0		TRUE	TRUE	TRUE	0	Other signs and symptoms in breast	genitourinary
613.8	P_COMMON_scaled	NA	0.00991163	0.0166292	1.00996	0.55115	logistic	84459	4172	80287	NA	NA	0		FALSE	FALSE	FALSE	0	Other specified disorders of breast	genitourinary
613.9	P_COMMON_scaled	NA	0.139768	0.0374314	1.15001	0.000188474	logistic	81030	743	80287	NA	NA	0		TRUE	FALSE	TRUE	0	Breast disorder NOS	genitourinary
614	P_COMMON_scaled	NA	0.118147	0.0123937	1.12541	1.52977e-21	logistic	86785	8259	78526	NA	NA	0		TRUE	TRUE	TRUE	0	Inflammatory diseases of female pelvic organs	genitourinary
614.1	P_COMMON_scaled	NA	0.151007	0.0450925	1.163	0.000811571	logistic	79041	515	78526	NA	NA	0		TRUE	FALSE	TRUE	0	Pelvic peritoneal adhesions, female (postoperative) (postinfection)	genitourinary
614.3	P_COMMON_scaled	NA	0.0996512	0.0414161	1.10479	0.0161239	logistic	79137	611	78526	NA	NA	0		TRUE	FALSE	TRUE	0	Pelvic inflammatory disease (PID)	genitourinary
614.31	P_COMMON_scaled	NA	-0.818351	0.181365	0.441159	6.41674e-06	logistic	78559	33	78526	NA	NA	0		TRUE	TRUE	TRUE	1	Acute inflammatory pelvic disease	genitourinary
614.32	P_COMMON_scaled	NA	0.130533	0.0563195	1.13944	0.0204648	logistic	78855	329	78526	NA	NA	0		TRUE	FALSE	TRUE	0	Chronic inflammatory pelvic disease	genitourinary
614.33	P_COMMON_scaled	NA	0.074522	0.064405	1.07737	0.247238	logistic	78775	249	78526	NA	NA	0		FALSE	FALSE	FALSE	0	Pelvic inflammatory disease, NOS	genitourinary
614.4	P_COMMON_scaled	NA	0.0747631	0.0667128	1.07763	0.262428	logistic	78759	233	78526	NA	NA	0		FALSE	FALSE	FALSE	0	Inflammatory diseases of uterus, except cervix	genitourinary
614.5	P_COMMON_scaled	NA	0.119787	0.0129434	1.12726	2.14919e-20	logistic	85955	7429	78526	NA	NA	0		TRUE	TRUE	TRUE	0	Inflammatory disease of cervix, vagina, and vulva	genitourinary
614.51	P_COMMON_scaled	NA	0.0215473	0.0303876	1.02178	0.478272	logistic	79669	1143	78526	NA	NA	0		FALSE	FALSE	FALSE	0	Cervicitis and endocervicitis	genitourinary
614.52	P_COMMON_scaled	NA	0.130514	0.0137999	1.13941	3.1505e-21	logistic	84917	6391	78526	NA	NA	0		TRUE	TRUE	TRUE	0	Vaginitis and vulvovaginitis	genitourinary
614.53	P_COMMON_scaled	NA	-0.0163893	0.0633604	0.983744	0.795892	logistic	78785	259	78526	NA	NA	0		FALSE	FALSE	FALSE	1	Cyst or abscess of Bartholin's gland	genitourinary
614.54	P_COMMON_scaled	NA	0.0515162	0.0583991	1.05287	0.377701	logistic	78829	303	78526	NA	NA	0		FALSE	FALSE	FALSE	0	Abscess or ulceration of vulva	genitourinary
615	P_COMMON_scaled	NA	0.177376	0.0217762	1.19408	3.77985e-16	logistic	80862	2336	78526	NA	NA	0		TRUE	TRUE	TRUE	0	Endometriosis	genitourinary
618	P_COMMON_scaled	NA	0.0340389	0.0208474	1.03462	0.102519	logistic	92148	2523	89625	NA	NA	0		FALSE	FALSE	FALSE	0	Genital prolapse	genitourinary
618.1	P_COMMON_scaled	NA	0.0416113	0.0236699	1.04249	0.07875	logistic	91560	1935	89625	NA	NA	0		FALSE	FALSE	FALSE	0	Prolapse of vaginal walls	genitourinary
618.2	P_COMMON_scaled	NA	-0.0993465	0.0305119	0.905429	0.00112997	logistic	90768	1143	89625	NA	NA	0		TRUE	FALSE	TRUE	1	Uterine/Uterovaginal prolapse	genitourinary
618.5	P_COMMON_scaled	NA	-0.0837313	0.0830589	0.919678	0.313409	logistic	89780	155	89625	NA	NA	0		FALSE	FALSE	FALSE	1	Prolapse of vaginal vault after hysterectomy	genitourinary
618.6	P_COMMON_scaled	NA	-0.0631433	0.138945	0.938809	0.649507	logistic	89679	54	89625	NA	NA	0		FALSE	FALSE	FALSE	1	Vaginal enterocele, congenital or acquired	genitourinary
619	P_COMMON_scaled	NA	0.105389	0.0110013	1.11114	9.73575e-22	logistic	88683	11223	77460	NA	NA	0		TRUE	TRUE	TRUE	0	Noninflammatory female genital disorders	genitourinary
619.1	P_COMMON_scaled	NA	0.0578497	0.0244684	1.05956	0.0180659	logistic	79283	1823	77460	NA	NA	0		TRUE	FALSE	TRUE	0	Noninflammatory disorders of ovary, fallopian tube, and broad ligament	genitourinary
619.2	P_COMMON_scaled	NA	0.13493	0.021273	1.14446	2.25672e-10	logistic	79914	2454	77460	NA	NA	0		TRUE	TRUE	TRUE	0	Disorders of uterus, NEC	genitourinary
619.3	P_COMMON_scaled	NA	0.0820717	0.024962	1.08553	0.00100951	logistic	79209	1749	77460	NA	NA	0		TRUE	FALSE	TRUE	0	Noninflammatory disorders of cervix	genitourinary
619.4	P_COMMON_scaled	NA	0.163889	0.0159899	1.17808	1.18919e-24	logistic	82087	4627	77460	NA	NA	0		TRUE	TRUE	TRUE	0	Noninflammatory disorders of vagina	genitourinary
619.5	P_COMMON_scaled	NA	0.11682	0.024394	1.12392	1.67722e-06	logistic	79304	1844	77460	NA	NA	0		TRUE	TRUE	TRUE	0	Noninflammatory disorders of vulva and perineum	genitourinary
620	P_COMMON_scaled	NA	0.105648	0.0471925	1.11143	0.0251778	logistic	86754	467	86287	NA	NA	0		TRUE	FALSE	TRUE	0	Dysplasia of female genital organs	genitourinary
620.1	P_COMMON_scaled	NA	0.0927864	0.0699828	1.09723	0.184891	logistic	86498	211	86287	NA	NA	0		FALSE	FALSE	FALSE	0	Dysplasia of cervix	genitourinary
621	P_COMMON_scaled	NA	0.0164966	0.0380796	1.01663	0.664859	logistic	87014	727	86287	NA	NA	0		FALSE	FALSE	FALSE	0	Endometrial hyperplasia	genitourinary
622	P_COMMON_scaled	NA	0.0523819	0.0185611	1.05378	0.00477053	logistic	89521	3234	86287	NA	NA	0		TRUE	FALSE	TRUE	0	Polyp of female genital organs	genitourinary
622.1	P_COMMON_scaled	NA	0.0542562	0.022246	1.05576	0.0147314	logistic	88491	2204	86287	NA	NA	0		TRUE	FALSE	TRUE	0	Polyp of corpus uteri	genitourinary
622.2	P_COMMON_scaled	NA	-0.00236686	0.029126	0.997636	0.935233	logistic	87538	1251	86287	NA	NA	0		FALSE	FALSE	FALSE	1	Mucous polyp of cervix	genitourinary
623	P_COMMON_scaled	NA	0.00251759	0.0296955	1.00252	0.932436	logistic	87496	1209	86287	NA	NA	0		FALSE	FALSE	FALSE	0	Hypertrophy of female genital organs	genitourinary
624	P_COMMON_scaled	NA	0.125369	0.0348504	1.13357	0.000321467	logistic	80353	885	79468	NA	NA	0		TRUE	FALSE	TRUE	0	Symptoms involving female genital tract	genitourinary
624.1	P_COMMON_scaled	NA	0.0139407	0.0585848	1.01404	0.811914	logistic	79775	307	79468	NA	NA	0		FALSE	FALSE	FALSE	0	Dystrophy of female genital tract	genitourinary
624.2	P_COMMON_scaled	NA	0.303493	0.0879836	1.35458	0.000561775	logistic	79610	142	79468	NA	NA	0		TRUE	FALSE	TRUE	0	Atrophy of female genital tract	genitourinary
624.9	P_COMMON_scaled	NA	0.0909914	0.0186858	1.09526	1.11858e-06	logistic	82693	3225	79468	NA	NA	0		TRUE	TRUE	TRUE	0	stress incontinence, female	genitourinary
625	P_COMMON_scaled	NA	0.11246	0.0131709	1.11903	1.35965e-17	logistic	86580	7112	79468	NA	NA	0		TRUE	TRUE	TRUE	0	Pain and other symptoms associated with female genital organs	genitourinary
625.1	P_COMMON_scaled	NA	0.127761	0.0367202	1.13628	0.000502719	logistic	80256	788	79468	NA	NA	0		TRUE	FALSE	TRUE	0	Dyspareunia	genitourinary
626	P_COMMON_scaled	NA	0.0581479	0.0109417	1.05987	1.07035e-07	logistic	78267	14612	63655	NA	NA	0		TRUE	TRUE	TRUE	0	Disorders of menstruation and other abnormal bleeding from female genital tract	genitourinary
626.1	P_COMMON_scaled	NA	0.0723089	0.0119623	1.07499	1.49664e-09	logistic	74792	11137	63655	NA	NA	0		TRUE	TRUE	TRUE	0	Irregular menstrual cycle/bleeding	genitourinary
626.11	P_COMMON_scaled	NA	0.0411126	0.019341	1.04197	0.0335306	logistic	67089	3434	63655	NA	NA	0		TRUE	FALSE	FALSE	0	Absent or infrequent menstruation	genitourinary
626.12	P_COMMON_scaled	NA	0.127228	0.0175226	1.13568	3.84842e-13	logistic	67719	4064	63655	NA	NA	0		TRUE	TRUE	TRUE	0	Excessive or frequent menstruation	genitourinary
626.13	P_COMMON_scaled	NA	0.0613253	0.0145414	1.06324	2.47267e-05	logistic	69971	6316	63655	NA	NA	0		TRUE	TRUE	TRUE	0	Irregular menstrual cycle	genitourinary
626.14	P_COMMON_scaled	NA	0.0504965	0.027559	1.05179	0.0669053	logistic	65164	1509	63655	NA	NA	0		FALSE	FALSE	FALSE	0	Irregular menstrual bleeding	genitourinary
626.15	P_COMMON_scaled	NA	-0.0246103	0.0453739	0.97569	0.587551	logistic	64192	537	63655	NA	NA	0		FALSE	FALSE	FALSE	1	Infertility, female, associated with anovulation	genitourinary
626.2	P_COMMON_scaled	NA	0.136159	0.0251378	1.14586	6.07794e-08	logistic	65528	1873	63655	NA	NA	0		TRUE	TRUE	TRUE	0	Dysmenorrhea	genitourinary
626.21	P_COMMON_scaled	NA	0.666	0.165321	1.94644	5.61278e-05	logistic	63696	41	63655	NA	NA	0		TRUE	FALSE	TRUE	0	Mittelschmerz	genitourinary
626.4	P_COMMON_scaled	NA	0.191388	0.044529	1.21093	1.72313e-05	logistic	64212	557	63655	NA	NA	0		TRUE	TRUE	TRUE	0	Premenstrual tension syndromes	genitourinary
626.8	P_COMMON_scaled	NA	-0.024846	0.0185402	0.97546	0.180207	logistic	67322	3667	63655	NA	NA	0		FALSE	FALSE	FALSE	1	Infertility, female	genitourinary
627	P_COMMON_scaled	NA	0.0559758	0.0112079	1.05757	5.90519e-07	logistic	79102	15447	63655	NA	NA	0		TRUE	TRUE	TRUE	0	Menopausal and postmenopausal disorders	genitourinary
627.1	P_COMMON_scaled	NA	0.116373	0.0181831	1.12341	1.5531e-10	logistic	67804	4149	63655	NA	NA	0		TRUE	TRUE	TRUE	0	Postmenopausal bleeding	genitourinary
627.2	P_COMMON_scaled	NA	0.045525	0.0132464	1.04658	0.000588656	logistic	73018	9363	63655	NA	NA	0		TRUE	FALSE	TRUE	0	Symptomatic menopause	genitourinary
627.21	P_COMMON_scaled	NA	-0.0409919	0.0911885	0.959837	0.65305	logistic	63785	130	63655	NA	NA	0		FALSE	FALSE	FALSE	1	Symptomatic artificial menopause	genitourinary
627.22	P_COMMON_scaled	NA	0.160296	0.0371431	1.17386	1.59145e-05	logistic	64439	784	63655	NA	NA	0		TRUE	TRUE	TRUE	0	Need for Hormone replacement therapy (postmenopausal)	genitourinary
627.3	P_COMMON_scaled	NA	0.133172	0.0190773	1.14245	2.93844e-12	logistic	67376	3721	63655	NA	NA	0		TRUE	TRUE	TRUE	0	Postmenopausal atrophic vaginitis	genitourinary
627.4	P_COMMON_scaled	NA	0.166066	0.0326561	1.18065	3.6705e-07	logistic	64705	1050	63655	NA	NA	0		TRUE	TRUE	TRUE	0	Premenopausal menorrhagia	genitourinary
627.5	P_COMMON_scaled	NA	0.0613518	0.0311678	1.06327	0.0490181	logistic	64808	1153	63655	NA	NA	0		TRUE	FALSE	FALSE	0	Premature menopause and other ovarian failure	genitourinary
628	P_COMMON_scaled	NA	0.100862	0.0156625	1.10612	1.1971e-10	logistic	68921	5266	63655	NA	NA	0		TRUE	TRUE	TRUE	0	Ovarian cyst	genitourinary
634	P_COMMON_scaled	NA	-0.00444406	0.0239516	0.995566	0.852802	logistic	89321	1955	87366	NA	NA	0		FALSE	FALSE	FALSE	1	Miscarriage; stillbirth	pregnancy complications
634.1	P_COMMON_scaled	NA	-0.0374233	0.0291372	0.963268	0.199008	logistic	88648	1282	87366	NA	NA	0		FALSE	FALSE	FALSE	1	Missed abortion/Hydatidiform mole	pregnancy complications
634.3	P_COMMON_scaled	NA	0.107911	0.0666551	1.11395	0.10546	logistic	87603	237	87366	NA	NA	0		FALSE	FALSE	FALSE	0	Ectopic pregnancy	pregnancy complications
635	P_COMMON_scaled	NA	-0.175885	0.0297697	0.838714	3.45861e-09	logistic	88603	1237	87366	NA	NA	0		TRUE	TRUE	TRUE	1	Hemorrhage during pregnancy; childbirth and postpartum	pregnancy complications
635.2	P_COMMON_scaled	NA	-0.150263	0.0340134	0.860481	9.97284e-06	logistic	88298	932	87366	NA	NA	0		TRUE	TRUE	TRUE	1	Antepartum hemorrhage, abruptio placentae, and placenta previa	pregnancy complications
635.3	P_COMMON_scaled	NA	-0.321812	0.0516942	0.724835	4.80664e-10	logistic	87761	395	87366	NA	NA	0		TRUE	TRUE	TRUE	1	Placenta previa and abruptio placenta	pregnancy complications
636	P_COMMON_scaled	NA	0.0188491	0.0219661	1.01903	0.390838	logistic	89726	2360	87366	NA	NA	0		FALSE	FALSE	FALSE	0	Early or threatened labor; hemorrhage in early pregnancy	pregnancy complications
636.1	P_COMMON_scaled	NA	0.106781	0.0484786	1.11269	0.02762	logistic	87816	450	87366	NA	NA	0		TRUE	FALSE	TRUE	0	Threatened premature labor	pregnancy complications
636.2	P_COMMON_scaled	NA	0.143564	0.0603319	1.15438	0.017333	logistic	87655	289	87366	NA	NA	0		TRUE	FALSE	TRUE	0	Early onset of delivery	pregnancy complications
636.3	P_COMMON_scaled	NA	0.0575537	0.0291753	1.05924	0.0485314	logistic	88670	1304	87366	NA	NA	0		TRUE	FALSE	FALSE	0	Hemorrhage in early pregnancy	pregnancy complications
636.8	P_COMMON_scaled	NA	-0.0254625	0.0687742	0.974859	0.711209	logistic	87587	221	87366	NA	NA	0		FALSE	FALSE	FALSE	1	Cervical incompetence	pregnancy complications
637	P_COMMON_scaled	NA	-0.176324	0.11983	0.838346	0.141166	logistic	87376	74	87302	NA	NA	0		FALSE	FALSE	FALSE	1	Short gestation; low birth weight; and fetal growth retardation	pregnancy complications
642	P_COMMON_scaled	NA	0.00121266	0.0302239	1.00121	0.967995	logistic	92198	1172	91026	NA	NA	0		FALSE	FALSE	FALSE	0	Hypertension complicating pregnancy, childbirth, and the puerperium	pregnancy complications
642.1	P_COMMON_scaled	NA	-0.074927	0.0432921	0.927811	0.0834994	logistic	91583	557	91026	NA	NA	0		FALSE	FALSE	FALSE	1	Preeclampsia and eclampsia	pregnancy complications
643	P_COMMON_scaled	NA	0.0586539	0.0628172	1.06041	0.350446	logistic	92531	270	92261	NA	NA	0		FALSE	FALSE	FALSE	0	Excessive vomiting in pregnancy	pregnancy complications
643.1	P_COMMON_scaled	NA	0.345956	0.0942327	1.41334	0.000241322	logistic	92384	123	92261	NA	NA	0		TRUE	FALSE	TRUE	0	Hyperemesis gravidarum	pregnancy complications
644	P_COMMON_scaled	NA	-0.00531902	0.0470336	0.994695	0.909959	logistic	91403	486	90917	NA	NA	0		FALSE	FALSE	FALSE	1	Anemia during pregnancy	pregnancy complications
646	P_COMMON_scaled	NA	-0.036974	0.0238282	0.963701	0.120736	logistic	91593	2000	89593	NA	NA	0		FALSE	FALSE	FALSE	1	Other complications of pregnancy NEC	pregnancy complications
647	P_COMMON_scaled	NA	0.010309	0.0566446	1.01036	0.855587	logistic	91695	325	91370	NA	NA	0		FALSE	FALSE	FALSE	0	Infectious and parasitic complications affecting pregnancy	pregnancy complications
647.1	P_COMMON_scaled	NA	0.0518035	0.0662926	1.05317	0.434546	logistic	91612	242	91370	NA	NA	0		FALSE	FALSE	FALSE	0	Infections of genitourinary tract during pregnancy	pregnancy complications
647.3	P_COMMON_scaled	NA	NA	NA	NA	NA	logistic	91387	17	91370	NA	NA	0	[Error: < 20 cases or controls]	NA	NA	NA	0	Major puerperal infection	pregnancy complications
649	P_COMMON_scaled	NA	-0.021896	0.0193875	0.978342	0.258736	logistic	90238	3146	87092	NA	NA	0		FALSE	FALSE	FALSE	1	Other conditions or status of the mother complicating pregnancy, childbirth, or the puerperium	pregnancy complications
649.1	P_COMMON_scaled	NA	-0.0200606	0.035627	0.980139	0.573385	logistic	87934	842	87092	NA	NA	0		FALSE	FALSE	FALSE	1	Diabetes or abnormal glucose tolerance complicating pregnancy	pregnancy complications
653	P_COMMON_scaled	NA	-0.0396586	0.0373694	0.961117	0.288572	logistic	89460	763	88697	NA	NA	0		FALSE	FALSE	FALSE	1	Problems associated with amniotic cavity and membranes	pregnancy complications
654	P_COMMON_scaled	NA	-0.0486389	0.0253829	0.952525	0.0553384	logistic	90451	1754	88697	NA	NA	0		FALSE	FALSE	FALSE	1	Other and unspecified complications of birth; puerperium affecting management of mother	pregnancy complications
654.1	P_COMMON_scaled	NA	-0.10072	0.0443276	0.904186	0.0230755	logistic	89240	543	88697	NA	NA	0		TRUE	FALSE	TRUE	1	Abnormality of organs and soft tissues of pelvis complicating pregnancy, childbirth, or the puerperium	pregnancy complications
654.2	P_COMMON_scaled	NA	-0.327941	0.0679221	0.720406	1.3778e-06	logistic	88925	228	88697	NA	NA	0		TRUE	TRUE	TRUE	1	Rhesus isoimmunization in pregnancy	pregnancy complications
655	P_COMMON_scaled	NA	-0.0774971	0.018811	0.92543	3.79226e-05	logistic	90668	3311	87357	NA	NA	0		TRUE	FALSE	TRUE	1	Known or suspected fetal abnormality affecting management of mother	pregnancy complications
655.1	P_COMMON_scaled	NA	-0.0711337	0.0303117	0.931337	0.0189382	logistic	88548	1191	87357	NA	NA	0		TRUE	FALSE	TRUE	1	Abnormality in fetal heart rate or rhythm	pregnancy complications
656	P_COMMON_scaled	NA	-0.140733	0.0402009	0.868721	0.000463956	logistic	92221	654	91567	NA	NA	0		TRUE	FALSE	TRUE	1	Other perinatal conditions of fetus or newborn	pregnancy complications
656.1	P_COMMON_scaled	NA	NA	NA	NA	NA	NA	91567	NA	NA	NA	NA	0	[Error: non-varying phenotype or genotype]	NA	NA	NA	0	Isoimmunization of fetus or newborn	pregnancy complications
656.2	P_COMMON_scaled	NA	-0.879092	0.192549	0.41516	4.98198e-06	logistic	91598	31	91567	NA	NA	0		TRUE	TRUE	TRUE	1	Respiratory conditions of fetus and newborn	pregnancy complications
656.22	P_COMMON_scaled	NA	NA	NA	NA	NA	NA	91567	NA	NA	NA	NA	0	[Error: non-varying phenotype or genotype]	NA	NA	NA	0	Interstitial emphysema and related conditions of newborn	pregnancy complications
656.26	P_COMMON_scaled	NA	NA	NA	NA	NA	logistic	91582	15	91567	NA	NA	0	[Error: < 20 cases or controls]	NA	NA	NA	0	Transitory tachypnea or apnea of newborn	pregnancy complications
656.3	P_COMMON_scaled	NA	NA	NA	NA	NA	logistic	91582	15	91567	NA	NA	0	[Error: < 20 cases or controls]	NA	NA	NA	0	Endocrine and metabolic disturbances of fetus and newborn	pregnancy complications
656.4	P_COMMON_scaled	NA	NA	NA	NA	NA	logistic	91575	8	91567	NA	NA	0	[Error: < 20 cases or controls]	NA	NA	NA	0	Hemorrhage of fetus or newborn	pregnancy complications
656.5	P_COMMON_scaled	NA	NA	NA	NA	NA	NA	91567	NA	NA	NA	NA	0	[Error: non-varying phenotype or genotype]	NA	NA	NA	0	Hematological disorders of newborn	pregnancy complications
656.6	P_COMMON_scaled	NA	NA	NA	NA	NA	logistic	91568	1	91567	NA	NA	0	[Error: < 20 cases or controls]	NA	NA	NA	0	Perinatal disorders of digestive system	pregnancy complications
656.7	P_COMMON_scaled	NA	NA	NA	NA	NA	logistic	91572	5	91567	NA	NA	0	[Error: < 20 cases or controls]	NA	NA	NA	0	Conditions involving the integument and temperature regulation of fetus and newborn	pregnancy complications
656.8	P_COMMON_scaled	NA	NA	NA	NA	NA	NA	91567	NA	NA	NA	NA	0	[Error: non-varying phenotype or genotype]	NA	NA	NA	0	Perinatal jaundice	pregnancy complications
656.9	P_COMMON_scaled	NA	NA	NA	NA	NA	logistic	91570	3	91567	NA	NA	0	[Error: < 20 cases or controls]	NA	NA	NA	0	Neonatal bradycardia or tachycardia	pregnancy complications
657	P_COMMON_scaled	NA	NA	NA	NA	NA	logistic	92836	13	92823	NA	NA	0	[Error: < 20 cases or controls]	NA	NA	NA	0	Infections specific to the perinatal period	pregnancy complications
669	P_COMMON_scaled	NA	-0.046021	0.0373974	0.955022	0.218475	logistic	92012	774	91238	NA	NA	0		FALSE	FALSE	FALSE	1	Complications of labor and delivery NEC	pregnancy complications
671	P_COMMON_scaled	NA	-0.148781	0.0451272	0.861758	0.000977498	logistic	91306	512	90794	NA	NA	0		TRUE	FALSE	TRUE	1	Venous/cerebrovascular complications embolism in pregnancy and the puerperium	pregnancy complications
674	P_COMMON_scaled	NA	-0.111678	0.0793674	0.894332	0.159397	logistic	90957	163	90794	NA	NA	0		FALSE	FALSE	FALSE	1	Other complications of the puerperium NEC	pregnancy complications
676	P_COMMON_scaled	NA	0.0279321	0.0675096	1.02833	0.679057	logistic	91021	227	90794	NA	NA	0		FALSE	FALSE	FALSE	0	Other disorders of the breast associated with childbirth and disorders of lactation	pregnancy complications
681	P_COMMON_scaled	NA	0.0921032	0.0090866	1.09648	3.81793e-24	logistic	83998	15320	68678	NA	NA	0		TRUE	TRUE	TRUE	0	Superficial cellulitis and abscess	dermatologic
681.1	P_COMMON_scaled	NA	0.0843891	0.0171155	1.08805	8.19965e-07	logistic	72390	3712	68678	NA	NA	0		TRUE	TRUE	TRUE	0	Cellulitis and abscess of fingers/toes	dermatologic
681.2	P_COMMON_scaled	NA	0.0812416	0.0283385	1.08463	0.00414608	logistic	69982	1304	68678	NA	NA	0		TRUE	FALSE	TRUE	0	Cellulitis and abscess of face/neck	dermatologic
681.3	P_COMMON_scaled	NA	0.127865	0.0206262	1.1364	5.67748e-10	logistic	71188	2510	68678	NA	NA	0		TRUE	TRUE	TRUE	0	Cellulitis and abscess of arm/hand	dermatologic
681.5	P_COMMON_scaled	NA	0.0771378	0.0153778	1.08019	5.2712e-07	logistic	73358	4680	68678	NA	NA	0		TRUE	TRUE	TRUE	0	Cellulitis and abscess of leg, except foot	dermatologic
681.6	P_COMMON_scaled	NA	0.149199	0.0358499	1.1609	3.15807e-05	logistic	69482	804	68678	NA	NA	0		TRUE	FALSE	TRUE	0	Cellulitis and abscess of foot, toe	dermatologic
681.7	P_COMMON_scaled	NA	0.0914904	0.0205346	1.09581	8.37304e-06	logistic	71217	2539	68678	NA	NA	0		TRUE	TRUE	TRUE	0	Cellulitis and abscess of trunk	dermatologic
686	P_COMMON_scaled	NA	0.125253	0.0176737	1.13344	1.37073e-12	logistic	72137	3459	68678	NA	NA	0		TRUE	TRUE	TRUE	0	Other local infections of skin and subcutaneous tissue	dermatologic
686.1	P_COMMON_scaled	NA	0.0453644	0.0343792	1.04641	0.186991	logistic	69567	889	68678	NA	NA	0		FALSE	FALSE	FALSE	0	Carbuncle and furuncle	dermatologic
686.2	P_COMMON_scaled	NA	0.0665244	0.0316011	1.06879	0.0352803	logistic	69718	1040	68678	NA	NA	0		TRUE	FALSE	FALSE	0	Impetigo	dermatologic
686.3	P_COMMON_scaled	NA	0.0492051	0.0477705	1.05044	0.302995	logistic	69131	453	68678	NA	NA	0		FALSE	FALSE	FALSE	0	Pilonidal cyst	dermatologic
686.4	P_COMMON_scaled	NA	-0.003352	0.0532556	0.996654	0.949813	logistic	69043	365	68678	NA	NA	0		FALSE	FALSE	FALSE	1	Pyogenic granuloma	dermatologic
686.5	P_COMMON_scaled	NA	0.0658705	0.0885811	1.06809	0.457108	logistic	68811	133	68678	NA	NA	0		FALSE	FALSE	FALSE	0	Pyoderma	dermatologic
687	P_COMMON_scaled	NA	0.0453558	0.0124878	1.0464	0.000281236	logistic	59682	7592	52090	NA	NA	0		TRUE	FALSE	TRUE	0	Symptoms affecting skin	dermatologic
687.1	P_COMMON_scaled	NA	0.0624124	0.0087024	1.0644	7.39829e-13	logistic	70827	18737	52090	NA	NA	0		TRUE	TRUE	TRUE	0	Rash and other nonspecific skin eruption	dermatologic
687.3	P_COMMON_scaled	NA	0.0409877	0.0331111	1.04184	0.215759	logistic	53037	947	52090	NA	NA	0		FALSE	FALSE	FALSE	0	Changes in skin texture	dermatologic
687.4	P_COMMON_scaled	NA	0.0906401	0.00935857	1.09487	3.48348e-22	logistic	67516	15426	52090	NA	NA	0		TRUE	TRUE	TRUE	0	Disturbance of skin sensation	dermatologic
689	P_COMMON_scaled	NA	0.028886	0.00876558	1.02931	0.000982837	logistic	87055	17197	69858	NA	NA	0		TRUE	FALSE	TRUE	0	Disorder of skin and subcutaneous tissue NOS	dermatologic
690	P_COMMON_scaled	NA	0.0292505	0.014276	1.02968	0.0404695	logistic	60626	5591	55035	NA	NA	0		TRUE	FALSE	FALSE	0	Erythematosquamous dermatosis	dermatologic
690.1	P_COMMON_scaled	NA	0.0295027	0.0143107	1.02994	0.0392479	logistic	60594	5559	55035	NA	NA	0		TRUE	FALSE	FALSE	0	Seborrheic dermatitis	dermatologic
691	P_COMMON_scaled	NA	0.0201867	0.0258526	1.02039	0.434897	logistic	56620	1585	55035	NA	NA	0		FALSE	FALSE	FALSE	0	Congenital anomalies of skin	dermatologic
691.1	P_COMMON_scaled	NA	0.355703	0.124944	1.42718	0.00441486	logistic	55106	71	55035	NA	NA	0		TRUE	FALSE	TRUE	0	Ichthyosis congenita	dermatologic
691.3	P_COMMON_scaled	NA	-0.023834	0.071654	0.976448	0.739416	logistic	55238	203	55035	NA	NA	0		FALSE	FALSE	FALSE	1	Congenital pigmentary anomalies of skin	dermatologic
694	P_COMMON_scaled	NA	-0.016753	0.00832768	0.983387	0.0442496	logistic	76402	21367	55035	NA	NA	0		TRUE	FALSE	FALSE	1	Dyschromia and Vitiligo	dermatologic
694.1	P_COMMON_scaled	NA	-0.0461051	0.0471739	0.954942	0.328399	logistic	55498	463	55035	NA	NA	0		FALSE	FALSE	FALSE	1	Vitiligo	dermatologic
694.2	P_COMMON_scaled	NA	-0.0158347	0.00839092	0.98429	0.0591438	logistic	76008	20973	55035	NA	NA	0		FALSE	FALSE	FALSE	1	Other dyschromia	dermatologic
694.3	P_COMMON_scaled	NA	-0.0715982	0.0618922	0.930905	0.247345	logistic	55302	267	55035	NA	NA	0		FALSE	FALSE	FALSE	1	Vascular disorders of skin	dermatologic
695	P_COMMON_scaled	NA	0.0482028	0.0101747	1.04938	2.16343e-06	logistic	67722	12687	55035	NA	NA	0		TRUE	TRUE	TRUE	0	Erythematous conditions	dermatologic
695.1	P_COMMON_scaled	NA	-0.144786	0.0892594	0.865207	0.104785	logistic	55164	129	55035	NA	NA	0		FALSE	FALSE	FALSE	1	Toxic erythema	dermatologic
695.2	P_COMMON_scaled	NA	-0.039143	0.0630974	0.961613	0.535022	logistic	55293	258	55035	NA	NA	0		FALSE	FALSE	FALSE	1	Bullous dermatoses	dermatologic
695.21	P_COMMON_scaled	NA	0.0172467	0.109455	1.0174	0.874796	logistic	55120	85	55035	NA	NA	0		FALSE	FALSE	FALSE	0	Dermatitis herpetiformis	dermatologic
695.22	P_COMMON_scaled	NA	-0.238886	0.0825914	0.787505	0.00382334	logistic	55186	151	55035	NA	NA	0		TRUE	FALSE	TRUE	1	Pemphigus and pemphigoid	dermatologic
695.3	P_COMMON_scaled	NA	0.0218477	0.0138936	1.02209	0.115834	logistic	61131	6096	55035	NA	NA	0		FALSE	FALSE	FALSE	0	Rosacea	dermatologic
695.4	P_COMMON_scaled	NA	0.0837704	0.0243959	1.08738	0.000595202	logistic	55838	1816	54022	NA	NA	0		TRUE	FALSE	TRUE	0	Lupus (localized and systemic)	dermatologic
695.41	P_COMMON_scaled	NA	0.0938081	0.0413683	1.09835	0.0233516	logistic	54627	605	54022	NA	NA	0		TRUE	FALSE	TRUE	0	Cutaneous lupus erythematosus	dermatologic
695.42	P_COMMON_scaled	NA	0.0876679	0.0252228	1.09163	0.000509431	logistic	55720	1698	54022	NA	NA	0		TRUE	FALSE	TRUE	0	Systemic lupus erythematosus	dermatologic
695.7	P_COMMON_scaled	NA	0.0838758	0.0216416	1.08749	0.000106332	logistic	57341	2306	55035	NA	NA	0		TRUE	FALSE	TRUE	0	Prurigo and Lichen	dermatologic
695.8	P_COMMON_scaled	NA	0.126114	0.0193002	1.13441	6.38961e-11	logistic	57967	2932	55035	NA	NA	0		TRUE	TRUE	TRUE	0	Other specified erythematous conditions	dermatologic
695.81	P_COMMON_scaled	NA	-0.254512	0.0763061	0.775295	0.00085175	logistic	55211	176	55035	NA	NA	0		TRUE	FALSE	TRUE	1	Erythema nodosum	dermatologic
695.9	P_COMMON_scaled	NA	0.111099	0.0274983	1.11751	5.34017e-05	logistic	56420	1385	55035	NA	NA	0		TRUE	FALSE	TRUE	0	Unspecified erythematous condition	dermatologic
696	P_COMMON_scaled	NA	0.0314927	0.0143058	1.03199	0.0277083	logistic	57318	5549	51769	NA	NA	0		TRUE	FALSE	TRUE	0	Psoriasis and related disorders	dermatologic
696.2	P_COMMON_scaled	NA	0.251075	0.158103	1.28541	0.112274	logistic	55082	47	55035	NA	NA	0		FALSE	FALSE	FALSE	0	Parapsoriasis	dermatologic
696.3	P_COMMON_scaled	NA	-0.00400444	0.066637	0.996004	0.952081	logistic	55263	228	55035	NA	NA	0		FALSE	FALSE	FALSE	1	Pityriasis	dermatologic
696.4	P_COMMON_scaled	NA	0.0290189	0.0145456	1.02944	0.046039	logistic	57121	5352	51769	NA	NA	0		TRUE	FALSE	FALSE	0	Psoriasis	dermatologic
696.41	P_COMMON_scaled	NA	0.0339943	0.0152297	1.03458	0.0256078	logistic	56613	4844	51769	NA	NA	0		TRUE	FALSE	TRUE	0	Psoriasis vulgaris	dermatologic
696.42	P_COMMON_scaled	NA	0.0224596	0.025605	1.02271	0.380401	logistic	53385	1616	51769	NA	NA	0		FALSE	FALSE	FALSE	0	Psoriatic arthropathy	dermatologic
697	P_COMMON_scaled	NA	0.0935127	0.0318387	1.09802	0.00331323	logistic	56062	1027	55035	NA	NA	0		TRUE	FALSE	TRUE	0	Sarcoidosis	dermatologic
698	P_COMMON_scaled	NA	0.0860126	0.0144058	1.08982	2.36269e-09	logistic	90174	5284	84890	NA	NA	0		TRUE	TRUE	TRUE	0	Pruritus and related conditions	dermatologic
700	P_COMMON_scaled	NA	0.0789184	0.0201809	1.08212	9.20837e-05	logistic	71561	2630	68931	NA	NA	0		TRUE	FALSE	TRUE	0	Corns and callosities	dermatologic
701	P_COMMON_scaled	NA	0.00905339	0.00880651	1.00909	0.303934	logistic	85798	16867	68931	NA	NA	0		FALSE	FALSE	FALSE	0	Other hypertrophic and atrophic conditions of skin	dermatologic
701.1	P_COMMON_scaled	NA	0.0552222	0.02627	1.05678	0.0355441	logistic	70488	1557	68931	NA	NA	0		TRUE	FALSE	FALSE	0	Keratoderma, acquired	dermatologic
701.2	P_COMMON_scaled	NA	0.0260162	0.0114459	1.02636	0.0230278	logistic	77891	8960	68931	NA	NA	0		TRUE	FALSE	TRUE	0	Scar conditions and fibrosis of skin	dermatologic
701.3	P_COMMON_scaled	NA	-0.00544767	0.0336773	0.994567	0.871494	logistic	69870	939	68931	NA	NA	0		FALSE	FALSE	FALSE	1	Circumscribed scleroderma	dermatologic
701.4	P_COMMON_scaled	NA	0.00853248	0.0297923	1.00857	0.774573	logistic	70098	1167	68931	NA	NA	0		FALSE	FALSE	FALSE	0	Keloid scar	dermatologic
701.5	P_COMMON_scaled	NA	-0.0264742	0.0443211	0.973873	0.550289	logistic	69454	523	68931	NA	NA	0		FALSE	FALSE	FALSE	1	Abnormal granulation tissue	dermatologic
701.6	P_COMMON_scaled	NA	-0.027286	0.0567359	0.973083	0.630566	logistic	69244	313	68931	NA	NA	0		FALSE	FALSE	FALSE	1	Acquired acanthosis nigricans	dermatologic
702	P_COMMON_scaled	NA	-0.0252381	0.00813077	0.975078	0.0019091	logistic	81602	25406	56196	NA	NA	0		TRUE	FALSE	TRUE	1	Degenerative skin conditions and other dermatoses	dermatologic
702.1	P_COMMON_scaled	NA	-0.0209238	0.00995466	0.979294	0.0355611	logistic	79278	15216	64062	NA	NA	0		TRUE	FALSE	FALSE	1	Actinic keratosis	dermatologic
702.2	P_COMMON_scaled	NA	-0.0223861	0.00830229	0.977863	0.00700984	logistic	86484	22422	64062	NA	NA	0		TRUE	FALSE	TRUE	1	Seborrheic keratosis	dermatologic
702.4	P_COMMON_scaled	NA	-0.234281	0.0974865	0.791139	0.0162515	logistic	56305	109	56196	NA	NA	0		TRUE	FALSE	TRUE	1	Degenerative skin disorders	dermatologic
703	P_COMMON_scaled	NA	0.0778898	0.0160366	1.081	1.19174e-06	logistic	78657	4258	74399	NA	NA	0		TRUE	TRUE	TRUE	0	Diseases of nail, NOS	dermatologic
703.1	P_COMMON_scaled	NA	0.0636441	0.020821	1.06571	0.00223767	logistic	76847	2448	74399	NA	NA	0		TRUE	FALSE	TRUE	0	Ingrowing nail	dermatologic
704	P_COMMON_scaled	NA	0.066619	0.0108502	1.06889	8.25761e-10	logistic	84323	9924	74399	NA	NA	0		TRUE	TRUE	TRUE	0	Diseases of hair and hair follicles	dermatologic
704.1	P_COMMON_scaled	NA	0.0939645	0.0154821	1.09852	1.28527e-09	logistic	79085	4686	74399	NA	NA	0		TRUE	TRUE	TRUE	0	Alopecia	dermatologic
704.11	P_COMMON_scaled	NA	-0.0382261	0.0528535	0.962495	0.469529	logistic	74769	370	74399	NA	NA	0		FALSE	FALSE	FALSE	1	Alopecia Areata	dermatologic
704.12	P_COMMON_scaled	NA	0.0705706	0.0456843	1.07312	0.122408	logistic	74904	505	74399	NA	NA	0		FALSE	FALSE	FALSE	0	Telogen effluvium	dermatologic
704.2	P_COMMON_scaled	NA	0.0351289	0.0347035	1.03575	0.311415	logistic	75286	887	74399	NA	NA	0		FALSE	FALSE	FALSE	0	Hirsutism	dermatologic
704.8	P_COMMON_scaled	NA	0.0336655	0.0173062	1.03424	0.051741	logistic	77976	3577	74399	NA	NA	0		FALSE	FALSE	FALSE	0	Other specified diseases of hair and hair follicles	dermatologic
705	P_COMMON_scaled	NA	0.0958303	0.0287773	1.10057	0.000868251	logistic	66801	1264	65537	NA	NA	0		TRUE	FALSE	TRUE	0	Disorders of sweat glands	dermatologic
705.1	P_COMMON_scaled	NA	0.0557509	0.0534654	1.05733	0.297065	logistic	65895	358	65537	NA	NA	0		FALSE	FALSE	FALSE	0	Dyshidrosis	dermatologic
705.3	P_COMMON_scaled	NA	0.0933743	0.0428289	1.09787	0.0292449	logistic	66106	569	65537	NA	NA	0		TRUE	FALSE	FALSE	0	Hidradenitis	dermatologic
705.8	P_COMMON_scaled	NA	0.102714	0.0169968	1.10817	1.51172e-09	logistic	69290	3753	65537	NA	NA	0		TRUE	TRUE	TRUE	0	Hyperhidrosis	dermatologic
706	P_COMMON_scaled	NA	0.0166121	0.00844791	1.01675	0.049251	logistic	84218	18681	65537	NA	NA	0		TRUE	FALSE	FALSE	0	Diseases of sebaceous glands	dermatologic
706.1	P_COMMON_scaled	NA	0.00563026	0.0144609	1.00565	0.697022	logistic	71267	5730	65537	NA	NA	0		FALSE	FALSE	FALSE	0	Acne	dermatologic
706.2	P_COMMON_scaled	NA	0.0342217	0.0112043	1.03481	0.00225554	logistic	75014	9477	65537	NA	NA	0		TRUE	FALSE	TRUE	0	Sebaceous cyst	dermatologic
706.3	P_COMMON_scaled	NA	NA	NA	NA	NA	logistic	65552	15	65537	NA	NA	0	[Error: < 20 cases or controls]	NA	NA	NA	0	Seborrhea	dermatologic
706.8	P_COMMON_scaled	NA	0.0193193	0.012266	1.01951	0.115251	logistic	73388	7851	65537	NA	NA	0		FALSE	FALSE	FALSE	0	Other specified diseases of sebaceous glands	dermatologic
707	P_COMMON_scaled	NA	0.0379865	0.0166665	1.03872	0.0226544	logistic	90901	3881	87020	NA	NA	0		TRUE	FALSE	TRUE	0	Chronic ulcer of skin	dermatologic
707.1	P_COMMON_scaled	NA	-0.0171859	0.0318046	0.982961	0.58895	logistic	88041	1021	87020	NA	NA	0		FALSE	FALSE	FALSE	1	Decubitus ulcer	dermatologic
707.2	P_COMMON_scaled	NA	0.0288417	0.0201666	1.02926	0.152667	logistic	89627	2607	87020	NA	NA	0		FALSE	FALSE	FALSE	0	Chronic ulcer of leg or foot	dermatologic
707.3	P_COMMON_scaled	NA	-0.00203193	0.0278587	0.99797	0.941856	logistic	88357	1337	87020	NA	NA	0		FALSE	FALSE	FALSE	1	Chronic ulcer of unspecified site	dermatologic
709	P_COMMON_scaled	NA	0.107937	0.0181402	1.11398	2.67882e-09	logistic	56834	3401	53433	NA	NA	0		TRUE	TRUE	TRUE	0	Diffuse diseases of connective tissue	dermatologic
709.2	P_COMMON_scaled	NA	0.143695	0.0270152	1.15453	1.04328e-07	logistic	54903	1470	53433	NA	NA	0		TRUE	TRUE	TRUE	0	Sicca syndrome	dermatologic
709.3	P_COMMON_scaled	NA	0.0769182	0.0444813	1.07995	0.0837691	logistic	53956	523	53433	NA	NA	0		FALSE	FALSE	FALSE	0	Systemic sclerosis	dermatologic
709.4	P_COMMON_scaled	NA	0.212743	0.0724707	1.23707	0.0033293	logistic	53629	196	53433	NA	NA	0		TRUE	FALSE	TRUE	0	Polymyositis	dermatologic
709.5	P_COMMON_scaled	NA	-0.171863	0.0599475	0.842094	0.00414522	logistic	53723	290	53433	NA	NA	0		TRUE	FALSE	TRUE	1	Dermatomyositis	dermatologic
709.6	P_COMMON_scaled	NA	0.132263	0.0507587	1.14141	0.00916833	logistic	53833	400	53433	NA	NA	0		TRUE	FALSE	TRUE	0	Other specified diffuse diseases of connective tissue	dermatologic
709.7	P_COMMON_scaled	NA	0.0966724	0.026233	1.1015	0.000228571	logistic	54984	1551	53433	NA	NA	0		TRUE	FALSE	TRUE	0	Unspecified diffuse connective tissue disease	dermatologic
710	P_COMMON_scaled	NA	0.138137	0.0233572	1.14813	3.33671e-09	logistic	72245	1941	70304	NA	NA	0		TRUE	TRUE	TRUE	0	Osteomyelitis, periostitis, and other infections involving bone	musculoskeletal
710.1	P_COMMON_scaled	NA	0.134115	0.0239326	1.14352	2.0964e-08	logistic	72150	1846	70304	NA	NA	0		TRUE	TRUE	TRUE	0	Osteomyelitis	musculoskeletal
710.11	P_COMMON_scaled	NA	0.12358	0.0371864	1.13154	0.000889751	logistic	71056	752	70304	NA	NA	0		TRUE	FALSE	TRUE	0	Acute osteomyelitis	musculoskeletal
710.12	P_COMMON_scaled	NA	0.101673	0.0408342	1.10702	0.0127781	logistic	70926	622	70304	NA	NA	0		TRUE	FALSE	TRUE	0	Chronic osteomyelitis	musculoskeletal
710.19	P_COMMON_scaled	NA	0.117011	0.0265367	1.12413	1.03661e-05	logistic	71798	1494	70304	NA	NA	0		TRUE	TRUE	TRUE	0	Unspecified osteomyelitis	musculoskeletal
710.2	P_COMMON_scaled	NA	-0.307796	0.158594	0.735065	0.0522856	logistic	70345	41	70304	NA	NA	0		FALSE	FALSE	FALSE	1	Periostitis	musculoskeletal
710.3	P_COMMON_scaled	NA	NA	NA	NA	NA	logistic	70316	12	70304	NA	NA	0	[Error: < 20 cases or controls]	NA	NA	NA	0	Osteopathy resulting from poliomyelitis	musculoskeletal
711	P_COMMON_scaled	NA	0.0625356	0.0299868	1.06453	0.0370294	logistic	71477	1173	70304	NA	NA	0		TRUE	FALSE	FALSE	0	Arthropathy associated with infections	musculoskeletal
711.1	P_COMMON_scaled	NA	0.0466806	0.0364944	1.04779	0.200856	logistic	71088	784	70304	NA	NA	0		FALSE	FALSE	FALSE	0	Pyogenic arthritis	musculoskeletal
711.2	P_COMMON_scaled	NA	0.164782	0.072859	1.17914	0.023719	logistic	70500	196	70304	NA	NA	0		TRUE	FALSE	TRUE	0	Reiter's disease	musculoskeletal
711.3	P_COMMON_scaled	NA	-0.0961866	0.0966526	0.908294	0.319649	logistic	70416	112	70304	NA	NA	0		FALSE	FALSE	FALSE	1	Behcet's syndrome	musculoskeletal
712	P_COMMON_scaled	NA	0.163865	0.0631808	1.17806	0.00949806	logistic	70566	262	70304	NA	NA	0		TRUE	FALSE	TRUE	0	Infective connective tissue disorders	musculoskeletal
713	P_COMMON_scaled	NA	0.221665	0.0453868	1.24815	1.04009e-06	logistic	70807	503	70304	NA	NA	0		TRUE	TRUE	TRUE	0	Arthropathy associated with other disorders classified elsewhere	musculoskeletal
713.5	P_COMMON_scaled	NA	0.211779	0.072609	1.23588	0.00353744	logistic	70496	192	70304	NA	NA	0		TRUE	FALSE	TRUE	0	Arthropathy associated with neurological disorders	musculoskeletal
714	P_COMMON_scaled	NA	0.0508807	0.0131163	1.0522	0.000104799	logistic	75150	6790	68360	NA	NA	0		TRUE	FALSE	TRUE	0	Rheumatoid arthritis and other inflammatory polyarthropathies	musculoskeletal
714.1	P_COMMON_scaled	NA	0.0563145	0.0146705	1.05793	0.000123728	logistic	73678	5318	68360	NA	NA	0		TRUE	FALSE	TRUE	0	Rheumatoid arthritis	musculoskeletal
714.2	P_COMMON_scaled	NA	-0.061261	0.0506994	0.940578	0.226925	logistic	68770	410	68360	NA	NA	0		FALSE	FALSE	FALSE	1	Juvenile rheumatoid arthritis	musculoskeletal
715	P_COMMON_scaled	NA	0.0310793	0.0197635	1.03157	0.11582	logistic	71125	2765	68360	NA	NA	0		FALSE	FALSE	FALSE	0	Other inflammatory spondylopathies	musculoskeletal
715.1	P_COMMON_scaled	NA	0.0781061	0.0329963	1.08124	0.0179271	logistic	69326	966	68360	NA	NA	0		TRUE	FALSE	TRUE	0	Sacroiliitis NEC	musculoskeletal
715.2	P_COMMON_scaled	NA	-0.0622717	0.0405561	0.939628	0.124674	logistic	68990	630	68360	NA	NA	0		FALSE	FALSE	FALSE	1	Ankylosing spondylitis	musculoskeletal
715.3	P_COMMON_scaled	NA	0.131501	0.12859	1.14054	0.306478	logistic	68423	63	68360	NA	NA	0		FALSE	FALSE	FALSE	0	Spinal enthesopathy	musculoskeletal
716	P_COMMON_scaled	NA	0.0737637	0.0117657	1.07655	3.62488e-10	logistic	79088	8784	70304	NA	NA	0		TRUE	TRUE	TRUE	0	Other arthropathies	musculoskeletal
716.1	P_COMMON_scaled	NA	0.196211	0.0423437	1.21678	3.59057e-06	logistic	70890	586	70304	NA	NA	0		TRUE	TRUE	TRUE	0	Unspecified polyarthropathy or polyarthritis	musculoskeletal
716.2	P_COMMON_scaled	NA	0.12368	0.0480922	1.13165	0.0101191	logistic	70752	448	70304	NA	NA	0		TRUE	FALSE	TRUE	0	Unspecified monoarthritis	musculoskeletal
716.3	P_COMMON_scaled	NA	0.256477	0.210651	1.29237	0.223397	logistic	70326	22	70304	NA	NA	0		FALSE	FALSE	FALSE	0	Kaschin-Beck disease	musculoskeletal
716.8	P_COMMON_scaled	NA	0.163625	0.101812	1.17777	0.108024	logistic	70403	99	70304	NA	NA	0		FALSE	FALSE	FALSE	0	Palindromic rheumatism	musculoskeletal
716.9	P_COMMON_scaled	NA	0.0654134	0.0122864	1.0676	1.01483e-07	logistic	78253	7949	70304	NA	NA	0		TRUE	TRUE	TRUE	0	Arthropathy NOS	musculoskeletal
717	P_COMMON_scaled	NA	0.0440662	0.0265197	1.04505	0.0965854	logistic	92511	1501	91010	NA	NA	0		FALSE	FALSE	FALSE	0	Polymyalgia Rheumatica	musculoskeletal
720	P_COMMON_scaled	NA	0.103682	0.0114507	1.10925	1.37003e-19	logistic	67431	10119	57312	NA	NA	0		TRUE	TRUE	TRUE	0	Spinal stenosis	musculoskeletal
720.1	P_COMMON_scaled	NA	0.0987426	0.0140463	1.10378	2.06811e-12	logistic	63747	6435	57312	NA	NA	0		TRUE	TRUE	TRUE	0	Spinal stenosis of lumbar region	musculoskeletal
721	P_COMMON_scaled	NA	0.0858335	0.0085629	1.08962	1.19701e-23	logistic	78320	21008	57312	NA	NA	0		TRUE	TRUE	TRUE	0	Spondylosis and allied disorders	musculoskeletal
721.1	P_COMMON_scaled	NA	0.0867243	0.00865476	1.0906	1.23976e-23	logistic	77734	20422	57312	NA	NA	0		TRUE	TRUE	TRUE	0	Spondylosis without myelopathy	musculoskeletal
721.2	P_COMMON_scaled	NA	0.146312	0.0253461	1.15756	7.80786e-09	logistic	58997	1685	57312	NA	NA	0		TRUE	TRUE	TRUE	0	Spondylosis with myelopathy	musculoskeletal
721.8	P_COMMON_scaled	NA	0.11536	0.0297428	1.12228	0.000105066	logistic	58500	1188	57312	NA	NA	0		TRUE	FALSE	TRUE	0	Other allied disorders of spine	musculoskeletal
722	P_COMMON_scaled	NA	0.106595	0.00893062	1.11248	7.68856e-33	logistic	75712	18400	57312	NA	NA	0		TRUE	TRUE	TRUE	0	Intervertebral disc disorders	musculoskeletal
722.1	P_COMMON_scaled	NA	0.0871147	0.0117419	1.09102	1.179e-13	logistic	66182	8870	57312	NA	NA	0		TRUE	TRUE	TRUE	0	Displacement of intervertebral disc	musculoskeletal
722.3	P_COMMON_scaled	NA	0.130099	0.0667295	1.13894	0.0512174	logistic	57538	226	57312	NA	NA	0		FALSE	FALSE	FALSE	0	Schmorl's nodes	musculoskeletal
722.6	P_COMMON_scaled	NA	0.114109	0.00987138	1.12087	6.60058e-31	logistic	71737	14425	57312	NA	NA	0		TRUE	TRUE	TRUE	0	Degeneration of intervertebral disc	musculoskeletal
722.7	P_COMMON_scaled	NA	0.116635	0.0353085	1.12371	0.000955449	logistic	58148	836	57312	NA	NA	0		TRUE	FALSE	TRUE	0	Intervertebral disc disorder with myelopathy	musculoskeletal
722.8	P_COMMON_scaled	NA	0.152604	0.035913	1.16486	2.14472e-05	logistic	58112	800	57312	NA	NA	0		TRUE	TRUE	TRUE	0	Postlaminectomy syndrome	musculoskeletal
722.9	P_COMMON_scaled	NA	0.166309	0.0195656	1.18094	1.89462e-17	logistic	60162	2850	57312	NA	NA	0		TRUE	TRUE	TRUE	0	Other and unspecified disc disorder	musculoskeletal
723	P_COMMON_scaled	NA	0.160491	0.0216634	1.17409	1.27836e-13	logistic	59573	2261	57312	NA	NA	0		TRUE	TRUE	TRUE	0	Other disorders of cervical region	musculoskeletal
723.1	P_COMMON_scaled	NA	0.101873	0.0463655	1.10724	0.0280081	logistic	57785	473	57312	NA	NA	0		TRUE	FALSE	TRUE	0	Torticollis	musculoskeletal
724	P_COMMON_scaled	NA	0.102882	0.0127447	1.10836	6.88272e-16	logistic	64594	7282	57312	NA	NA	0		TRUE	TRUE	TRUE	0	Other and unspecified disorders of back	musculoskeletal
724.1	P_COMMON_scaled	NA	0.0841624	0.0159603	1.08781	1.34038e-07	logistic	61691	4379	57312	NA	NA	0		TRUE	TRUE	TRUE	0	Disorders of sacrum	musculoskeletal
724.2	P_COMMON_scaled	NA	0.0657107	0.0182277	1.06792	0.00031217	logistic	60582	3270	57312	NA	NA	0		TRUE	FALSE	TRUE	0	Disorders of coccyx	musculoskeletal
724.8	P_COMMON_scaled	NA	0.219811	0.0241817	1.24584	9.90664e-20	logistic	59137	1825	57312	NA	NA	0		TRUE	TRUE	TRUE	0	Other symptoms referable to back	musculoskeletal
724.9	P_COMMON_scaled	NA	0.0613123	0.0237277	1.06323	0.00976612	logistic	59213	1901	57312	NA	NA	0		TRUE	FALSE	TRUE	0	Other unspecified back disorders	musculoskeletal
726	P_COMMON_scaled	NA	0.0594032	0.00818339	1.0612	3.89996e-13	logistic	72805	25136	47669	NA	NA	0		TRUE	TRUE	TRUE	0	Peripheral enthesopathies and allied syndromes	musculoskeletal
726.1	P_COMMON_scaled	NA	0.0637258	0.00985227	1.0658	9.92179e-11	logistic	62425	14756	47669	NA	NA	0		TRUE	TRUE	TRUE	0	Enthesopathy	musculoskeletal
726.2	P_COMMON_scaled	NA	0.0320192	0.0203621	1.03254	0.115837	logistic	50354	2685	47669	NA	NA	0		FALSE	FALSE	FALSE	0	Synoviopathy	musculoskeletal
726.3	P_COMMON_scaled	NA	0.103387	0.0171429	1.10892	1.63058e-09	logistic	51504	3835	47669	NA	NA	0		TRUE	TRUE	TRUE	0	Bursitis	musculoskeletal
726.4	P_COMMON_scaled	NA	0.0835273	0.0201542	1.08711	3.40694e-05	logistic	50441	2772	47669	NA	NA	0		TRUE	FALSE	TRUE	0	Calcaneal spur; Exostosis NOS	musculoskeletal
727	P_COMMON_scaled	NA	0.0490845	0.00965265	1.05031	3.67464e-07	logistic	63395	15726	47669	NA	NA	0		TRUE	TRUE	TRUE	0	Other disorders of synovium, tendon, and bursa	musculoskeletal
727.1	P_COMMON_scaled	NA	0.056808	0.0124856	1.05845	5.36748e-06	logistic	55710	8041	47669	NA	NA	0		TRUE	TRUE	TRUE	0	Synovitis and tenosynovitis	musculoskeletal
727.2	P_COMMON_scaled	NA	0.057575	0.029947	1.05926	0.054535	logistic	48875	1206	47669	NA	NA	0		FALSE	FALSE	FALSE	0	Bursitis disorders	musculoskeletal
727.4	P_COMMON_scaled	NA	0.0190457	0.0204087	1.01923	0.350708	logistic	50306	2637	47669	NA	NA	0		FALSE	FALSE	FALSE	0	Ganglion and cyst of synovium, tendon, and bursa	musculoskeletal
727.5	P_COMMON_scaled	NA	0.0271117	0.0265087	1.02748	0.306428	logistic	49216	1547	47669	NA	NA	0		FALSE	FALSE	FALSE	0	Rupture of synovium	musculoskeletal
727.6	P_COMMON_scaled	NA	0.00967521	0.0192111	1.00972	0.614523	logistic	50781	3112	47669	NA	NA	0		FALSE	FALSE	FALSE	0	Rupture of tendon, nontraumatic	musculoskeletal
727.7	P_COMMON_scaled	NA	0.147972	0.0513408	1.15948	0.00394971	logistic	48061	392	47669	NA	NA	0		TRUE	FALSE	TRUE	0	Contracture of tendon (sheath)	musculoskeletal
727.8	P_COMMON_scaled	NA	0.117971	0.0767595	1.12521	0.12432	logistic	47844	175	47669	NA	NA	0		FALSE	FALSE	FALSE	0	Plica syndrome	musculoskeletal
728	P_COMMON_scaled	NA	0.180834	0.0406512	1.19822	8.65032e-06	logistic	48293	624	47669	NA	NA	0		TRUE	TRUE	TRUE	0	Disorders of muscle, ligament, and fascia	musculoskeletal
728.1	P_COMMON_scaled	NA	-0.120505	0.0498537	0.886473	0.0156415	logistic	48087	418	47669	NA	NA	0		TRUE	FALSE	TRUE	1	Muscular calcification and ossification	musculoskeletal
728.2	P_COMMON_scaled	NA	0.285549	0.05883	1.33049	1.21113e-06	logistic	47969	300	47669	NA	NA	0		TRUE	TRUE	TRUE	0	Laxity of ligament or hypermobility syndrome	musculoskeletal
728.7	P_COMMON_scaled	NA	0.0644026	0.0139786	1.06652	4.08046e-06	logistic	53807	6138	47669	NA	NA	0		TRUE	TRUE	TRUE	0	Fasciitis	musculoskeletal
728.71	P_COMMON_scaled	NA	0.0185427	0.0318208	1.01872	0.56008	logistic	48725	1056	47669	NA	NA	0		FALSE	FALSE	FALSE	0	Contracture of palmar fascia [Dupuytren's disease]	musculoskeletal
729	P_COMMON_scaled	NA	0.0842381	0.0108662	1.08789	9.02395e-15	logistic	58859	11190	47669	NA	NA	0		TRUE	TRUE	TRUE	0	Other disorders of soft tissues	musculoskeletal
729.1	P_COMMON_scaled	NA	0.123972	0.0427404	1.13198	0.00372473	logistic	48253	584	47669	NA	NA	0		TRUE	FALSE	TRUE	0	Rheumatism, unspecified and fibrositis	musculoskeletal
729.3	P_COMMON_scaled	NA	-0.198639	0.0741309	0.819846	0.00737182	logistic	47860	191	47669	NA	NA	0		TRUE	FALSE	TRUE	1	Panniculitis	musculoskeletal
729.7	P_COMMON_scaled	NA	0.0834786	0.0982732	1.08706	0.395628	logistic	47776	107	47669	NA	NA	0		FALSE	FALSE	FALSE	0	Nontraumatic compartment syndrome	musculoskeletal
731	P_COMMON_scaled	NA	0.0295267	0.027885	1.02997	0.289658	logistic	59534	1392	58142	NA	NA	0		FALSE	FALSE	FALSE	0	Osteitis deformans and osteopathies associated with other disorders classified elsewhere	musculoskeletal
731.1	P_COMMON_scaled	NA	-0.159934	0.100904	0.8522	0.112962	logistic	58244	102	58142	NA	NA	0		FALSE	FALSE	FALSE	1	Osteitis deformans [Paget's disease of bone]	musculoskeletal
732	P_COMMON_scaled	NA	0.0625128	0.0427012	1.06451	0.143205	logistic	58702	560	58142	NA	NA	0		FALSE	FALSE	FALSE	0	Osteochondropathies	musculoskeletal
732.1	P_COMMON_scaled	NA	0.0199647	0.0748271	1.02017	0.789614	logistic	58322	180	58142	NA	NA	0		FALSE	FALSE	FALSE	0	Juvenile osteochondrosis	musculoskeletal
732.7	P_COMMON_scaled	NA	0.113156	0.0550471	1.11981	0.0398198	logistic	58479	337	58142	NA	NA	0		TRUE	FALSE	FALSE	0	Osteochondritis dissecans	musculoskeletal
733	P_COMMON_scaled	NA	0.0426031	0.0106885	1.04352	6.72255e-05	logistic	71161	13019	58142	NA	NA	0		TRUE	FALSE	TRUE	0	Other disorders of bone and cartilage	musculoskeletal
733.2	P_COMMON_scaled	NA	0.167019	0.0481644	1.18178	0.000524957	logistic	58586	444	58142	NA	NA	0		TRUE	FALSE	TRUE	0	Cyst of bone	musculoskeletal
733.4	P_COMMON_scaled	NA	0.145885	0.033488	1.15706	1.32269e-05	logistic	59065	923	58142	NA	NA	0		TRUE	TRUE	TRUE	0	Aseptic necrosis of bone	musculoskeletal
733.6	P_COMMON_scaled	NA	0.312977	0.0358041	1.36749	2.30252e-18	logistic	58960	818	58142	NA	NA	0		TRUE	TRUE	TRUE	0	Costochondritis	musculoskeletal
733.8	P_COMMON_scaled	NA	0.0759185	0.0291809	1.07887	0.00927758	logistic	59376	1234	58142	NA	NA	0		TRUE	FALSE	TRUE	0	Malunion and nonunion of fracture	musculoskeletal
733.9	P_COMMON_scaled	NA	0.00547956	0.0408226	1.00549	0.893222	logistic	58766	624	58142	NA	NA	0		FALSE	FALSE	FALSE	0	Chondromalacia	musculoskeletal
735	P_COMMON_scaled	NA	0.0653064	0.0120539	1.06749	6.03114e-08	logistic	78798	8168	70630	NA	NA	0		TRUE	TRUE	TRUE	0	Acquired foot deformities	musculoskeletal
735.1	P_COMMON_scaled	NA	0.100107	0.0261966	1.10529	0.000132717	logistic	72137	1507	70630	NA	NA	0		TRUE	FALSE	TRUE	0	Flat foot	musculoskeletal
735.2	P_COMMON_scaled	NA	0.0471427	0.0169369	1.04827	0.00537864	logistic	74536	3906	70630	NA	NA	0		TRUE	FALSE	TRUE	0	Acquired toe deformities	musculoskeletal
735.21	P_COMMON_scaled	NA	0.0525626	0.0200319	1.05397	0.00869181	logistic	73377	2747	70630	NA	NA	0		TRUE	FALSE	TRUE	0	Hammer toe (acquired)	musculoskeletal
735.22	P_COMMON_scaled	NA	-0.109261	0.165624	0.896496	0.509452	logistic	70665	35	70630	NA	NA	0		FALSE	FALSE	FALSE	1	Claw toe (acquired)	musculoskeletal
735.23	P_COMMON_scaled	NA	0.0617003	0.0296247	1.06364	0.0372757	logistic	71812	1182	70630	NA	NA	0		TRUE	FALSE	FALSE	0	Hallux rigidus	musculoskeletal
735.3	P_COMMON_scaled	NA	0.0634539	0.0174669	1.06551	0.000280347	logistic	74273	3643	70630	NA	NA	0		TRUE	FALSE	TRUE	0	Hallux valgus (Bunion)	musculoskeletal
736	P_COMMON_scaled	NA	0.0147877	0.0221936	1.0149	0.505218	logistic	72755	2125	70630	NA	NA	0		FALSE	FALSE	FALSE	0	Other acquired deformities of limbs	musculoskeletal
736.1	P_COMMON_scaled	NA	-0.0316996	0.063127	0.968798	0.615558	logistic	70884	254	70630	NA	NA	0		FALSE	FALSE	FALSE	1	Acquired deformities of forearm	musculoskeletal
736.2	P_COMMON_scaled	NA	0.0379042	0.0395997	1.03863	0.338474	logistic	71285	655	70630	NA	NA	0		FALSE	FALSE	FALSE	0	Acquired deformities of finger	musculoskeletal
736.3	P_COMMON_scaled	NA	-0.128334	0.146002	0.87956	0.379409	logistic	70679	49	70630	NA	NA	0		FALSE	FALSE	FALSE	1	Acquired deformities of hip	musculoskeletal
736.4	P_COMMON_scaled	NA	-0.0786116	0.0570999	0.924399	0.168593	logistic	70945	315	70630	NA	NA	0		FALSE	FALSE	FALSE	1	Genu valgum or varum (acquired)	musculoskeletal
736.5	P_COMMON_scaled	NA	-0.183942	0.0982407	0.831984	0.0611567	logistic	70736	106	70630	NA	NA	0		FALSE	FALSE	FALSE	1	Acquired deformities of knee	musculoskeletal
736.6	P_COMMON_scaled	NA	0.202142	0.0746334	1.22402	0.00675963	logistic	70811	181	70630	NA	NA	0		TRUE	FALSE	TRUE	0	Unequal leg length (acquired)	musculoskeletal
737	P_COMMON_scaled	NA	0.0634939	0.0175016	1.06555	0.000285743	logistic	74186	3556	70630	NA	NA	0		TRUE	FALSE	TRUE	0	Curvature of spine	musculoskeletal
737.1	P_COMMON_scaled	NA	0.0250895	0.0367526	1.02541	0.494822	logistic	71395	765	70630	NA	NA	0		FALSE	FALSE	FALSE	0	Kyphosis (acquired)	musculoskeletal
737.2	P_COMMON_scaled	NA	-0.0711686	0.122555	0.931305	0.561436	logistic	70698	68	70630	NA	NA	0		FALSE	FALSE	FALSE	1	Lordosis (acquired)	musculoskeletal
737.3	P_COMMON_scaled	NA	0.0841242	0.0193431	1.08776	1.36726e-05	logistic	73491	2861	70630	NA	NA	0		TRUE	TRUE	TRUE	0	Kyphoscoliosis and scoliosis	musculoskeletal
738	P_COMMON_scaled	NA	0.0582354	0.014057	1.05996	3.43089e-05	logistic	76394	5764	70630	NA	NA	0		TRUE	FALSE	TRUE	0	Other acquired musculoskeletal deformity	musculoskeletal
738.4	P_COMMON_scaled	NA	0.0483912	0.0164349	1.04958	0.00323558	logistic	74805	4175	70630	NA	NA	0		TRUE	FALSE	TRUE	0	Acquired spondylolisthesis	musculoskeletal
739	P_COMMON_scaled	NA	-0.00528468	0.0320105	0.994729	0.868872	logistic	71633	1003	70630	NA	NA	0		FALSE	FALSE	FALSE	1	Contracture of joint	musculoskeletal
740	P_COMMON_scaled	NA	0.0579195	0.00771929	1.05963	6.22748e-14	logistic	86725	35755	50970	NA	NA	0		TRUE	TRUE	TRUE	0	Osteoarthrosis	musculoskeletal
740.1	P_COMMON_scaled	NA	0.0610322	0.00846341	1.06293	5.54181e-13	logistic	77631	26661	50970	NA	NA	0		TRUE	TRUE	TRUE	0	Osteoarthritis; localized	musculoskeletal
740.11	P_COMMON_scaled	NA	0.0630744	0.00855748	1.06511	1.69756e-13	logistic	76741	25771	50970	NA	NA	0		TRUE	TRUE	TRUE	0	Osteoarthrosis, localized, primary	musculoskeletal
740.12	P_COMMON_scaled	NA	0.0653067	0.0221773	1.06749	0.00323209	logistic	53214	2244	50970	NA	NA	0		TRUE	FALSE	TRUE	0	Osteoarthrosis, localized, secondary	musculoskeletal
740.2	P_COMMON_scaled	NA	0.0936946	0.0155473	1.09822	1.6762e-09	logistic	56600	5630	50970	NA	NA	0		TRUE	TRUE	TRUE	0	Osteoarthrosis, generalized	musculoskeletal
740.3	P_COMMON_scaled	NA	0.215438	0.0437594	1.24041	8.512e-07	logistic	51542	572	50970	NA	NA	0		TRUE	TRUE	TRUE	0	Osteoarthrosis involving more than one site, but not specified as generalized	musculoskeletal
740.9	P_COMMON_scaled	NA	0.073259	0.00866906	1.07601	2.89731e-17	logistic	76661	25691	50970	NA	NA	0		TRUE	TRUE	TRUE	0	Osteoarthrosis NOS	musculoskeletal
741	P_COMMON_scaled	NA	0.0337358	0.0082443	1.03431	4.27648e-05	logistic	83940	21166	62774	NA	NA	0		TRUE	FALSE	TRUE	0	Symptoms and disorders of the joints	musculoskeletal
741.1	P_COMMON_scaled	NA	-0.145783	0.050621	0.864345	0.00397817	logistic	63174	400	62774	NA	NA	0		TRUE	FALSE	TRUE	1	Ankylosis of joint	musculoskeletal
741.2	P_COMMON_scaled	NA	0.0293453	0.0150166	1.02978	0.050678	logistic	67688	4914	62774	NA	NA	0		FALSE	FALSE	FALSE	0	Stiffness of joint	musculoskeletal
741.3	P_COMMON_scaled	NA	0.0780287	0.0150172	1.08115	2.03685e-07	logistic	67830	5056	62774	NA	NA	0		TRUE	TRUE	TRUE	0	Difficulty in walking	musculoskeletal
741.4	P_COMMON_scaled	NA	0.0153006	0.0106372	1.01542	0.150319	logistic	73792	11018	62774	NA	NA	0		FALSE	FALSE	FALSE	0	Joint effusions	musculoskeletal
741.5	P_COMMON_scaled	NA	0.319026	0.061288	1.37579	1.93622e-07	logistic	63043	269	62774	NA	NA	0		TRUE	TRUE	TRUE	0	Hemarthrosis	musculoskeletal
741.6	P_COMMON_scaled	NA	0.070436	0.0878636	1.07298	0.422755	logistic	62909	135	62774	NA	NA	0		FALSE	FALSE	FALSE	0	Villonodular synovitis	musculoskeletal
742	P_COMMON_scaled	NA	0.0303074	0.0133882	1.03077	0.0235899	logistic	69070	6296	62774	NA	NA	0		TRUE	FALSE	TRUE	0	Derangement of joint, non-traumatic	musculoskeletal
742.1	P_COMMON_scaled	NA	0.0709859	0.0542106	1.07357	0.190383	logistic	63125	351	62774	NA	NA	0		FALSE	FALSE	FALSE	0	Loose body in joint	musculoskeletal
742.2	P_COMMON_scaled	NA	-0.0786324	0.0422294	0.92438	0.062599	logistic	63347	573	62774	NA	NA	0		FALSE	FALSE	FALSE	1	Pathological, developmental or recurrent dislocation	musculoskeletal
742.8	P_COMMON_scaled	NA	0.0745335	0.0322725	1.07738	0.0209154	logistic	63767	993	62774	NA	NA	0		TRUE	FALSE	TRUE	0	Articular cartilage disorder	musculoskeletal
742.9	P_COMMON_scaled	NA	0.0170427	0.0146737	1.01719	0.24546	logistic	67909	5135	62774	NA	NA	0		FALSE	FALSE	FALSE	0	Other derangement of joint	musculoskeletal
743	P_COMMON_scaled	NA	0.0475287	0.00926339	1.04868	2.885e-07	logistic	87442	18101	69341	NA	NA	0		TRUE	TRUE	TRUE	0	Osteoporosis, osteopenia and pathological fracture	musculoskeletal
743.1	P_COMMON_scaled	NA	0.0568148	0.0118133	1.05846	1.514e-06	logistic	80120	10779	69341	NA	NA	0		TRUE	TRUE	TRUE	0	Osteoporosis	musculoskeletal
743.11	P_COMMON_scaled	NA	0.062833	0.0120098	1.06485	1.67855e-07	logistic	79787	10446	69341	NA	NA	0		TRUE	TRUE	TRUE	0	Osteoporosis NOS	musculoskeletal
743.12	P_COMMON_scaled	NA	0.138388	0.0465282	1.14842	0.0029368	logistic	69950	609	69341	NA	NA	0		TRUE	FALSE	TRUE	0	Senile osteoporosis	musculoskeletal
743.13	P_COMMON_scaled	NA	-0.0042836	0.0230498	0.995726	0.852569	logistic	71501	2160	69341	NA	NA	0		FALSE	FALSE	FALSE	1	Other specified osteoporosis	musculoskeletal
743.2	P_COMMON_scaled	NA	0.000707962	0.025879	1.00071	0.978175	logistic	70979	1638	69341	NA	NA	0		FALSE	FALSE	FALSE	0	Pathologic fracture	musculoskeletal
743.21	P_COMMON_scaled	NA	0.0208574	0.038262	1.02108	0.585672	logistic	70097	756	69341	NA	NA	0		FALSE	FALSE	FALSE	0	Pathologic fracture of vertebrae	musculoskeletal
743.22	P_COMMON_scaled	NA	-0.0138405	0.0602795	0.986255	0.818398	logistic	69631	290	69341	NA	NA	0		FALSE	FALSE	FALSE	1	Pathologic fracture of femur	musculoskeletal
743.4	P_COMMON_scaled	NA	0.0833354	0.0391602	1.08691	0.033332	logistic	70024	683	69341	NA	NA	0		TRUE	FALSE	FALSE	0	Stress fracture	musculoskeletal
743.9	P_COMMON_scaled	NA	0.0662963	0.0108711	1.06854	1.07129e-09	logistic	81286	11945	69341	NA	NA	0		TRUE	TRUE	TRUE	0	Osteopenia or other disorder of bone and cartilage	musculoskeletal
745	P_COMMON_scaled	NA	0.0508498	0.00710457	1.05216	8.22586e-13	logistic	86832	49827	37005	NA	NA	0		TRUE	TRUE	TRUE	0	Pain in joint	musculoskeletal
747	P_COMMON_scaled	NA	0.02379	0.0137145	1.02408	0.0828007	logistic	90508	5795	84713	NA	NA	0		FALSE	FALSE	FALSE	0	Cardiac and circulatory congenital anomalies	congenital anomalies
747.1	P_COMMON_scaled	NA	0.0223648	0.0148033	1.02262	0.130841	logistic	89648	4935	84713	NA	NA	0		FALSE	FALSE	FALSE	0	Cardiac congenital anomalies	congenital anomalies
747.11	P_COMMON_scaled	NA	0.0190084	0.0200908	1.01919	0.344085	logistic	87320	2607	84713	NA	NA	0		FALSE	FALSE	FALSE	0	Cardiac shunt/ heart septal defect	congenital anomalies
747.12	P_COMMON_scaled	NA	0.0359857	0.024959	1.03664	0.149361	logistic	86381	1668	84713	NA	NA	0		FALSE	FALSE	FALSE	0	Valvular heart disease/ heart chambers	congenital anomalies
747.13	P_COMMON_scaled	NA	0.174741	0.0432446	1.19094	5.32781e-05	logistic	85260	547	84713	NA	NA	0		TRUE	FALSE	TRUE	0	Congenital anomalies of great vessels	congenital anomalies
747.2	P_COMMON_scaled	NA	0.0332883	0.0339564	1.03385	0.326925	logistic	85608	895	84713	NA	NA	0		FALSE	FALSE	FALSE	0	Congenital anomalies of peripheral vascular system	congenital anomalies
748	P_COMMON_scaled	NA	0.174163	0.0688331	1.19025	0.0113991	logistic	90333	217	90116	NA	NA	0		TRUE	FALSE	TRUE	0	Anomalies of respiratory system, congenital	congenital anomalies
749	P_COMMON_scaled	NA	0.155139	0.0250482	1.16782	5.88069e-10	logistic	91766	1650	90116	NA	NA	0		TRUE	TRUE	TRUE	0	Congenital anomalies of face and neck	congenital anomalies
749.1	P_COMMON_scaled	NA	0.351482	0.207517	1.42117	0.0903127	logistic	72681	26	72655	NA	NA	0		FALSE	FALSE	FALSE	0	Cleft palate	congenital anomalies
749.2	P_COMMON_scaled	NA	-0.227203	0.114638	0.796759	0.047488	logistic	90195	79	90116	NA	NA	0		TRUE	FALSE	FALSE	1	Congenital anomalies of skull and face bones	congenital anomalies
750	P_COMMON_scaled	NA	0.128387	0.0296785	1.13699	1.51902e-05	logistic	89301	1173	88128	NA	NA	0		TRUE	TRUE	TRUE	0	Digestive congenital anomalies	congenital anomalies
750.1	P_COMMON_scaled	NA	0.148219	0.0451144	1.15977	0.00101838	logistic	88631	503	88128	NA	NA	0		TRUE	FALSE	TRUE	0	Upper gastrointestinal congenital anomalies	congenital anomalies
750.11	P_COMMON_scaled	NA	0.0038327	0.0805074	1.00384	0.96203	logistic	88290	162	88128	NA	NA	0		FALSE	FALSE	FALSE	0	Esophageal atresia/tracheoesophageal fistula	congenital anomalies
750.13	P_COMMON_scaled	NA	0.237012	0.0972196	1.26746	0.0147726	logistic	88236	108	88128	NA	NA	0		TRUE	FALSE	TRUE	0	Congenital anomalies of mouth/tongue	congenital anomalies
750.14	P_COMMON_scaled	NA	0.3138	0.0819158	1.36862	0.000127748	logistic	88278	150	88128	NA	NA	0		TRUE	FALSE	TRUE	0	Congenital anomalies of esophagus	congenital anomalies
750.15	P_COMMON_scaled	NA	0.0270995	0.137277	1.02747	0.843508	logistic	88182	54	88128	NA	NA	0		FALSE	FALSE	FALSE	0	Congenital anomalies of stomach	congenital anomalies
750.2	P_COMMON_scaled	NA	0.124917	0.0390799	1.13305	0.00139128	logistic	88801	673	88128	NA	NA	0		TRUE	FALSE	TRUE	0	Lower gastrointestinal congenital anomalies	congenital anomalies
750.21	P_COMMON_scaled	NA	-0.00939697	0.0510773	0.990647	0.854033	logistic	88521	393	88128	NA	NA	0		FALSE	FALSE	FALSE	1	Congenital anomalies of intestine	congenital anomalies
750.22	P_COMMON_scaled	NA	0.31122	0.061665	1.36509	4.48943e-07	logistic	88398	270	88128	NA	NA	0		TRUE	TRUE	TRUE	0	Congenital anomaly of gallbladder, bile ducts, liver, pancreas	congenital anomalies
750.5	P_COMMON_scaled	NA	NA	NA	NA	NA	logistic	88134	6	88128	NA	NA	0	[Error: < 20 cases or controls]	NA	NA	NA	0	Congenital hypertrophic pyloric stenosis	congenital anomalies
751	P_COMMON_scaled	NA	-0.0385479	0.0240207	0.962186	0.108543	logistic	89932	1804	88128	NA	NA	0		FALSE	FALSE	FALSE	1	Genitourinary congenital anomalies	congenital anomalies
751.1	P_COMMON_scaled	NA	-0.184574	0.0464717	0.831458	7.13472e-05	logistic	88608	480	88128	NA	NA	0		TRUE	FALSE	TRUE	1	Congenital anomalies of genital organs	congenital anomalies
751.11	P_COMMON_scaled	NA	-0.186417	0.0564134	0.829928	0.00095154	logistic	88453	325	88128	NA	NA	0		TRUE	FALSE	TRUE	1	Congenital anomalies of female genital organs	congenital anomalies
751.12	P_COMMON_scaled	NA	-0.00145134	0.095166	0.99855	0.987832	logistic	88243	115	88128	NA	NA	0		FALSE	FALSE	FALSE	1	Congenital anomalies of male genital organs	congenital anomalies
751.2	P_COMMON_scaled	NA	0.0176096	0.0295116	1.01777	0.550706	logistic	89313	1185	88128	NA	NA	0		FALSE	FALSE	FALSE	0	Congenital anomalies of urinary system	congenital anomalies
751.21	P_COMMON_scaled	NA	0.0276482	0.0389584	1.02803	0.477899	logistic	88807	679	88128	NA	NA	0		FALSE	FALSE	FALSE	0	Cystic kidney disease	congenital anomalies
751.22	P_COMMON_scaled	NA	0.0471745	0.0534423	1.0483	0.377389	logistic	88484	356	88128	NA	NA	0		FALSE	FALSE	FALSE	0	Other specified congenital anomalies of kidney	congenital anomalies
751.3	P_COMMON_scaled	NA	0.132866	0.0730784	1.1421	0.0690439	logistic	88318	190	88128	NA	NA	0		FALSE	FALSE	FALSE	0	Obstructive genitourinary defect	congenital anomalies
752	P_COMMON_scaled	NA	0.109439	0.0315587	1.11565	0.000524776	logistic	90684	1041	89643	NA	NA	0		TRUE	FALSE	TRUE	0	Nervous system congenital anomalies	congenital anomalies
752.1	P_COMMON_scaled	NA	0.171721	0.0646485	1.18735	0.00790224	logistic	89887	244	89643	NA	NA	0		TRUE	FALSE	TRUE	0	Neural tube defects	congenital anomalies
752.11	P_COMMON_scaled	NA	0.079558	0.0777593	1.08281	0.306246	logistic	89812	169	89643	NA	NA	0		FALSE	FALSE	FALSE	0	Spina bifida	congenital anomalies
752.2	P_COMMON_scaled	NA	0.0901166	0.0375326	1.0943	0.0163493	logistic	90381	738	89643	NA	NA	0		TRUE	FALSE	TRUE	0	Other specified congenital anomalies of nervous system	congenital anomalies
753	P_COMMON_scaled	NA	0.130601	0.0619389	1.13951	0.034984	logistic	89910	267	89643	NA	NA	0		TRUE	FALSE	FALSE	0	Congenital anomalies of the eye	congenital anomalies
753.1	P_COMMON_scaled	NA	0.139751	0.114554	1.14999	0.222479	logistic	89722	79	89643	NA	NA	0		FALSE	FALSE	FALSE	0	Congenital cataract and lens anomalies	congenital anomalies
753.2	P_COMMON_scaled	NA	0.0957437	0.0914681	1.10048	0.295218	logistic	89766	123	89643	NA	NA	0		FALSE	FALSE	FALSE	0	Congenital anomalies of posterior segment of eye	congenital anomalies
754	P_COMMON_scaled	NA	0.0259504	0.036609	1.02629	0.478415	logistic	89601	767	88834	NA	NA	0		FALSE	FALSE	FALSE	0	Congenital musculoskeletal deformities of spine	congenital anomalies
754.1	P_COMMON_scaled	NA	-0.12121	0.0995915	0.885848	0.223575	logistic	88935	101	88834	NA	NA	0		FALSE	FALSE	FALSE	1	Lumbosacral spondylolysis, congenital	congenital anomalies
754.2	P_COMMON_scaled	NA	-0.0269329	0.0491782	0.973427	0.583926	logistic	89261	427	88834	NA	NA	0		FALSE	FALSE	FALSE	1	Spondylolisthesis, congenital	congenital anomalies
755	P_COMMON_scaled	NA	0.0581553	0.0333631	1.05988	0.0813158	logistic	89761	927	88834	NA	NA	0		FALSE	FALSE	FALSE	0	Congenital anomalies of limbs	congenital anomalies
755.1	P_COMMON_scaled	NA	0.0633022	0.0456864	1.06535	0.165875	logistic	89323	489	88834	NA	NA	0		FALSE	FALSE	FALSE	0	Congenital deformities of feet	congenital anomalies
755.3	P_COMMON_scaled	NA	0.0992093	0.168092	1.1043	0.555051	logistic	88870	36	88834	NA	NA	0		FALSE	FALSE	FALSE	0	Congenital anomaly of fingers/toes	congenital anomalies
755.4	P_COMMON_scaled	NA	-0.0417826	0.118251	0.959078	0.723834	logistic	88908	74	88834	NA	NA	0		FALSE	FALSE	FALSE	1	Congenital anomalies of upper limb, including shoulder girdle	congenital anomalies
755.6	P_COMMON_scaled	NA	0.0471914	0.0561682	1.04832	0.400807	logistic	89164	330	88834	NA	NA	0		FALSE	FALSE	FALSE	0	Other congenital anomalies of lower limb, including pelvic girdle	congenital anomalies
755.61	P_COMMON_scaled	NA	-0.0225516	0.067901	0.977701	0.739796	logistic	89061	227	88834	NA	NA	0		FALSE	FALSE	FALSE	1	Congenital hip dysplasia and deformity	congenital anomalies
756	P_COMMON_scaled	NA	0.0039973	0.0351409	1.00401	0.909435	logistic	89672	838	88834	NA	NA	0		FALSE	FALSE	FALSE	0	Other congenital musculoskeletal anomalies	congenital anomalies
756.1	P_COMMON_scaled	NA	-0.240397	0.125457	0.786316	0.0553428	logistic	88900	66	88834	NA	NA	0		FALSE	FALSE	FALSE	1	Congenital anomalies of abdominal wall; diaphram	congenital anomalies
756.2	P_COMMON_scaled	NA	-0.268453	0.0826416	0.764562	0.00116058	logistic	88984	150	88834	NA	NA	0		TRUE	FALSE	TRUE	1	Pectus and other congenital anomalies of ribs/sternum	congenital anomalies
756.21	P_COMMON_scaled	NA	-0.330528	0.091194	0.718544	0.000289577	logistic	88958	124	88834	NA	NA	0		TRUE	FALSE	TRUE	1	Pectus excavatum	congenital anomalies
756.22	P_COMMON_scaled	NA	NA	NA	NA	NA	logistic	88851	17	88834	NA	NA	0	[Error: < 20 cases or controls]	NA	NA	NA	0	Pectus carinatum	congenital anomalies
756.3	P_COMMON_scaled	NA	0.160472	0.0493253	1.17406	0.00114056	logistic	89267	433	88834	NA	NA	0		TRUE	FALSE	TRUE	0	Congenital anomalies of muscle, tendon, fascia, and connective tissue	congenital anomalies
756.5	P_COMMON_scaled	NA	0.0652631	0.10274	1.06744	0.52528	logistic	88931	97	88834	NA	NA	0		FALSE	FALSE	FALSE	0	Congenital osteodystrophies	congenital anomalies
757	P_COMMON_scaled	NA	0.199042	0.0743436	1.22023	0.00742116	logistic	89159	185	88974	NA	NA	0		TRUE	FALSE	TRUE	0	Congenital anomalies of the integument	congenital anomalies
758	P_COMMON_scaled	NA	-0.0849666	0.0471611	0.918543	0.0716042	logistic	89440	466	88974	NA	NA	0		FALSE	FALSE	FALSE	1	Chromosomal anomalies and genetic disorders	congenital anomalies
758.1	P_COMMON_scaled	NA	-0.0494709	0.0580653	0.951733	0.394221	logistic	89282	308	88974	NA	NA	0		FALSE	FALSE	FALSE	1	Chromosomal anomalies	congenital anomalies
759	P_COMMON_scaled	NA	-0.0249943	0.0342987	0.975315	0.46617	logistic	89851	877	88974	NA	NA	0		FALSE	FALSE	FALSE	1	Other and unspecified congenital anomalies	congenital anomalies
759.1	P_COMMON_scaled	NA	0.258426	0.114718	1.29489	0.0242782	logistic	89055	81	88974	NA	NA	0		TRUE	FALSE	TRUE	0	Anomalies of endocrine glands, congenital	congenital anomalies
760	P_COMMON_scaled	NA	0.0965557	0.00727062	1.10137	3.0139e-40	logistic	85694	32275	53419	NA	NA	0		TRUE	TRUE	TRUE	0	Back pain	symptoms
761	P_COMMON_scaled	NA	0.113194	0.00855551	1.11985	5.84272e-40	logistic	88017	17918	70099	NA	NA	0		TRUE	TRUE	TRUE	0	Cervicalgia	symptoms
763	P_COMMON_scaled	NA	0.111923	0.0108737	1.11843	7.58153e-25	logistic	77865	10251	67614	NA	NA	0		TRUE	TRUE	TRUE	0	Thoracic or lumbosacral neuritis or radiculitis, unspecified	symptoms
764	P_COMMON_scaled	NA	0.0758545	0.0106918	1.07881	1.29678e-12	logistic	78219	10605	67614	NA	NA	0		TRUE	TRUE	TRUE	0	Sciatica	symptoms
765	P_COMMON_scaled	NA	0.107048	0.0138048	1.11299	8.87418e-15	logistic	73515	5901	67614	NA	NA	0		TRUE	TRUE	TRUE	0	Cervical radiculitis	symptoms
766	P_COMMON_scaled	NA	0.131867	0.0148773	1.14096	7.74643e-19	logistic	72600	4986	67614	NA	NA	0		TRUE	TRUE	TRUE	0	Neuralgia, neuritis, and radiculitis NOS	symptoms
767	P_COMMON_scaled	NA	0.226974	0.0831606	1.2548	0.00634594	logistic	67765	151	67614	NA	NA	0		TRUE	FALSE	TRUE	0	Cervicocranial/Cervicobrachial syndrome	symptoms
769	P_COMMON_scaled	NA	0.0989961	0.0390017	1.10406	0.0111408	logistic	92637	676	91961	NA	NA	0		TRUE	FALSE	TRUE	0	Nonallopathic lesions NEC	symptoms
770	P_COMMON_scaled	NA	0.110138	0.0102075	1.11643	3.84135e-27	logistic	88164	11512	76652	NA	NA	0		TRUE	TRUE	TRUE	0	Myalgia and myositis unspecified	symptoms
771	P_COMMON_scaled	NA	0.0860112	0.015946	1.08982	6.89447e-08	logistic	68959	4350	64609	NA	NA	0		TRUE	TRUE	TRUE	0	Musculoskeletal symptoms referable to limbs	symptoms
771.1	P_COMMON_scaled	NA	0.0748273	0.00864298	1.0777	4.81857e-18	logistic	82810	18201	64609	NA	NA	0		TRUE	TRUE	TRUE	0	Swelling of limb	symptoms
771.2	P_COMMON_scaled	NA	0.00188394	0.0420398	1.00189	0.964256	logistic	65200	591	64609	NA	NA	0		FALSE	FALSE	FALSE	0	Cramp of limb	symptoms
772	P_COMMON_scaled	NA	0.102343	0.0241644	1.10776	2.28273e-05	logistic	80226	1786	78440	NA	NA	0		TRUE	TRUE	TRUE	0	Symptoms of the muscles	symptoms
772.1	P_COMMON_scaled	NA	0.151028	0.0467653	1.16303	0.00124012	logistic	78908	468	78440	NA	NA	0		TRUE	FALSE	TRUE	0	Muscular wasting and disuse atrophy	symptoms
772.2	P_COMMON_scaled	NA	0.154583	0.017175	1.16717	2.24746e-19	logistic	82088	3648	78440	NA	NA	0		TRUE	TRUE	TRUE	0	Spasm of muscle	symptoms
772.3	P_COMMON_scaled	NA	0.0859239	0.0177041	1.08972	1.21397e-06	logistic	81867	3427	78440	NA	NA	0		TRUE	TRUE	TRUE	0	Muscle weakness	symptoms
772.4	P_COMMON_scaled	NA	0.0394232	0.0461065	1.04021	0.392526	logistic	78928	488	78440	NA	NA	0		FALSE	FALSE	FALSE	0	Rhabdomyolysis	symptoms
772.6	P_COMMON_scaled	NA	0.0167787	0.0373419	1.01692	0.653195	logistic	79182	742	78440	NA	NA	0		FALSE	FALSE	FALSE	0	Facial weakness	symptoms
780	P_COMMON_scaled	NA	0.148626	0.0320871	1.16024	3.62256e-06	logistic	91601	998	90603	NA	NA	0		TRUE	TRUE	TRUE	0	Hypothermia/Chills	symptoms
781	P_COMMON_scaled	NA	0.0792309	0.0140079	1.08245	1.5481e-08	logistic	87874	5645	82229	NA	NA	0		TRUE	TRUE	TRUE	0	Symptoms involving nervous and musculoskeletal systems	symptoms
781.1	P_COMMON_scaled	NA	0.0370484	0.0348094	1.03774	0.287183	logistic	83093	864	82229	NA	NA	0		FALSE	FALSE	FALSE	0	Loss of height	symptoms
781.2	P_COMMON_scaled	NA	-0.112334	0.0567709	0.893745	0.0478465	logistic	82545	316	82229	NA	NA	0		TRUE	FALSE	FALSE	1	Abnormal posture	symptoms
782	P_COMMON_scaled	NA	NA	NA	NA	NA	logistic	72045	15	72030	NA	NA	0	[Error: < 20 cases or controls]	NA	NA	NA	0	Symptoms involving skin and other integumentary tissue	symptoms
782.3	P_COMMON_scaled	NA	0.117578	0.0096381	1.12477	3.13391e-34	logistic	85942	13912	72030	NA	NA	0		TRUE	TRUE	TRUE	0	Edema	symptoms
782.6	P_COMMON_scaled	NA	-0.0181022	0.0242885	0.982061	0.45609	logistic	73825	1795	72030	NA	NA	0		FALSE	FALSE	FALSE	1	Pallor and flushing	symptoms
783	P_COMMON_scaled	NA	0.06346	0.00851615	1.06552	9.21223e-14	logistic	85928	18102	67826	NA	NA	0		TRUE	TRUE	TRUE	0	Fever of unknown origin	symptoms
783.1	P_COMMON_scaled	NA	0.0585694	0.0529281	1.06032	0.268474	logistic	68196	370	67826	NA	NA	0		FALSE	FALSE	FALSE	0	Postprocedural fever	symptoms
785	P_COMMON_scaled	NA	0.102325	0.0070707	1.10774	1.83003e-47	logistic	84786	37874	46912	NA	NA	0		TRUE	TRUE	TRUE	0	Abdominal pain	symptoms
788	P_COMMON_scaled	NA	0.0714727	0.00946409	1.07409	4.28678e-14	logistic	87241	13891	73350	NA	NA	0		TRUE	TRUE	TRUE	0	Syncope and collapse	symptoms
789	P_COMMON_scaled	NA	0.14803	0.00861818	1.15955	3.98518e-66	logistic	84194	18021	66173	NA	NA	0		TRUE	TRUE	TRUE	0	Nausea and vomiting	symptoms
789.1	P_COMMON_scaled	NA	-0.222679	0.0971676	0.800372	0.0219232	logistic	66281	108	66173	NA	NA	0		TRUE	FALSE	TRUE	1	Persistent vomiting	symptoms
790	P_COMMON_scaled	NA	0.00871716	0.0289444	1.00876	0.763285	logistic	70790	1239	69551	NA	NA	0		FALSE	FALSE	FALSE	0	Nonspecific findings on examination of blood	symptoms
790.1	P_COMMON_scaled	NA	0.0977283	0.0345892	1.10266	0.00472217	logistic	70416	865	69551	NA	NA	0		TRUE	FALSE	TRUE	0	Elevated sedimentation rate	symptoms
790.6	P_COMMON_scaled	NA	0.0394778	0.00932473	1.04027	2.29905e-05	logistic	83900	14349	69551	NA	NA	0		TRUE	TRUE	TRUE	0	Other abnormal blood chemistry	symptoms
790.8	P_COMMON_scaled	NA	0.0593136	0.0358206	1.06111	0.0977519	logistic	70356	805	69551	NA	NA	0		FALSE	FALSE	FALSE	0	Elevated C-reactive protein (CRP)	symptoms
790.9	P_COMMON_scaled	NA	0.196385	0.107747	1.21699	0.0683569	logistic	69639	88	69551	NA	NA	0		FALSE	FALSE	FALSE	0	Abnormal arterial blood gases	symptoms
791	P_COMMON_scaled	NA	0.135515	0.0436147	1.14513	0.0018894	logistic	92528	540	91988	NA	NA	0		TRUE	FALSE	TRUE	0	Gangrene	symptoms
792	P_COMMON_scaled	NA	0.0599222	0.0151953	1.06175	8.03149e-05	logistic	78836	5116	73720	NA	NA	0		TRUE	FALSE	TRUE	0	Abnormal Papanicolaou smear of cervix and cervical HPV	genitourinary
792.1	P_COMMON_scaled	NA	0.0662062	0.0193234	1.06845	0.000612057	logistic	76735	3015	73720	NA	NA	0		TRUE	FALSE	TRUE	0	Papanicolaou smear of cervix or vagina with atypical squamous cells	genitourinary
794	P_COMMON_scaled	NA	0.10263	0.0435361	1.10808	0.0184056	logistic	92449	541	91908	NA	NA	0		TRUE	FALSE	TRUE	0	Abnormal results of other function studies (bladder, pancreas, placenta, spleen, etc)	symptoms
795	P_COMMON_scaled	NA	-0.016118	0.0237356	0.984011	0.497096	logistic	91597	1872	89725	NA	NA	0		FALSE	FALSE	FALSE	1	Other and nonspecific abnormal cytological, histological and immunological findings	symptoms
795.8	P_COMMON_scaled	NA	0.179278	0.0607668	1.19635	0.00317502	logistic	90002	277	89725	NA	NA	0		TRUE	FALSE	TRUE	0	Abnormal tumor markers	symptoms
795.81	P_COMMON_scaled	NA	-0.0928789	0.110422	0.911304	0.400277	logistic	89810	85	89725	NA	NA	0		FALSE	FALSE	FALSE	1	Elevated carcinoembryonic antigen [CEA]	symptoms
795.82	P_COMMON_scaled	NA	0.358661	0.122968	1.43141	0.00353757	logistic	89792	67	89725	NA	NA	0		TRUE	FALSE	TRUE	0	Elevated cancer antigen 125 [CA 125]	symptoms
796	P_COMMON_scaled	NA	-0.030124	0.0170145	0.970325	0.0766449	logistic	80324	5644	74680	NA	NA	0		FALSE	FALSE	FALSE	1	Elevated prostate specific antigen [PSA]	genitourinary
797	P_COMMON_scaled	NA	0.082894	0.0221179	1.08643	0.000178375	logistic	91561	2146	89415	NA	NA	0		TRUE	FALSE	TRUE	0	Shock	symptoms
797.1	P_COMMON_scaled	NA	0.170585	0.0353901	1.186	1.43454e-06	logistic	90235	820	89415	NA	NA	0		TRUE	TRUE	TRUE	0	Cardiogenic shock	symptoms
798	P_COMMON_scaled	NA	0.10749	0.00730863	1.11348	5.78628e-49	logistic	83866	33127	50739	NA	NA	0		TRUE	TRUE	TRUE	0	Malaise and fatigue	symptoms
798.1	P_COMMON_scaled	NA	0.170865	0.0174278	1.18633	1.08055e-22	logistic	54416	3677	50739	NA	NA	0		TRUE	TRUE	TRUE	0	Chronic fatigue syndrome	symptoms
800	P_COMMON_scaled	NA	0.0446261	0.013123	1.04564	0.000672415	logistic	71668	6690	64978	NA	NA	0		TRUE	FALSE	TRUE	0	Fracture of lower limb	injuries & poisonings
800.1	P_COMMON_scaled	NA	0.047763	0.0244672	1.04892	0.0509231	logistic	66781	1803	64978	NA	NA	0		FALSE	FALSE	FALSE	0	Fracture of neck of femur	injuries & poisonings
800.2	P_COMMON_scaled	NA	-0.0764261	0.043833	0.926421	0.0812332	logistic	65512	534	64978	NA	NA	0		FALSE	FALSE	FALSE	1	Fracture of unspecified part of femur	injuries & poisonings
800.3	P_COMMON_scaled	NA	0.0102448	0.0253407	1.0103	0.686006	logistic	66604	1626	64978	NA	NA	0		FALSE	FALSE	FALSE	0	Fracture of tibia and fibula	injuries & poisonings
800.4	P_COMMON_scaled	NA	0.0220062	0.0336072	1.02225	0.512593	logistic	65891	913	64978	NA	NA	0		FALSE	FALSE	FALSE	0	Fracture of patella	injuries & poisonings
801	P_COMMON_scaled	NA	0.0931355	0.0139764	1.09761	2.66869e-11	logistic	70751	5773	64978	NA	NA	0		TRUE	TRUE	TRUE	0	Fracture of ankle and foot	injuries & poisonings
801.1	P_COMMON_scaled	NA	0.0691585	0.0215353	1.07161	0.00132093	logistic	67251	2273	64978	NA	NA	0		TRUE	FALSE	TRUE	0	Fracture of foot	injuries & poisonings
802	P_COMMON_scaled	NA	0.0680242	0.0403224	1.07039	0.0916017	logistic	65615	637	64978	NA	NA	0		FALSE	FALSE	FALSE	0	Fracture of pelvis	injuries & poisonings
803	P_COMMON_scaled	NA	0.0757084	0.0137085	1.07865	3.33743e-08	logistic	70987	6009	64978	NA	NA	0		TRUE	TRUE	TRUE	0	Fracture of upper limb	injuries & poisonings
803.1	P_COMMON_scaled	NA	0.124873	0.0253873	1.133	8.71099e-07	logistic	66611	1633	64978	NA	NA	0		TRUE	TRUE	TRUE	0	Fracture of humerus	injuries & poisonings
803.2	P_COMMON_scaled	NA	0.0740043	0.0195087	1.07681	0.000148599	logistic	67812	2834	64978	NA	NA	0		TRUE	FALSE	TRUE	0	Fracture of radius and ulna	injuries & poisonings
803.21	P_COMMON_scaled	NA	0.040506	0.0383756	1.04134	0.291189	logistic	65687	709	64978	NA	NA	0		FALSE	FALSE	FALSE	0	Colles' fracture	injuries & poisonings
803.3	P_COMMON_scaled	NA	0.111653	0.0350764	1.11813	0.00145687	logistic	65802	824	64978	NA	NA	0		TRUE	FALSE	TRUE	0	Fracture of clavicle or scapula	injuries & poisonings
804	P_COMMON_scaled	NA	0.0446556	0.0183418	1.04567	0.0149067	logistic	68151	3173	64978	NA	NA	0		TRUE	FALSE	TRUE	0	Fracture of hand or wrist	injuries & poisonings
805	P_COMMON_scaled	NA	0.118064	0.0199563	1.12532	3.29616e-09	logistic	67687	2709	64978	NA	NA	0		TRUE	TRUE	TRUE	0	Fracture of vertebral column without mention of spinal cord injury	injuries & poisonings
807	P_COMMON_scaled	NA	0.198979	0.0314266	1.22016	2.42718e-10	logistic	66020	1042	64978	NA	NA	0		TRUE	TRUE	TRUE	0	Fracture of ribs	injuries & poisonings
809	P_COMMON_scaled	NA	0.0315796	0.0104498	1.03208	0.00251081	logistic	76257	11279	64978	NA	NA	0		TRUE	FALSE	TRUE	0	Fracture of unspecified bones	injuries & poisonings
816	P_COMMON_scaled	NA	0.451707	0.108211	1.57099	2.98853e-05	logistic	88219	88	88131	NA	NA	0		TRUE	FALSE	TRUE	0	Cerebral laceration and contusion	injuries & poisonings
817	P_COMMON_scaled	NA	0.123816	0.0338161	1.13181	0.000250775	logistic	89038	907	88131	NA	NA	0		TRUE	FALSE	TRUE	0	Concussion	injuries & poisonings
818	P_COMMON_scaled	NA	0.151045	0.0422589	1.16305	0.000351193	logistic	88703	572	88131	NA	NA	0		TRUE	FALSE	TRUE	0	Intracranial hemorrhage (injury)	injuries & poisonings
818.1	P_COMMON_scaled	NA	0.125462	0.0638324	1.13367	0.0493579	logistic	88381	250	88131	NA	NA	0		TRUE	FALSE	FALSE	0	Subdural hemorrhage (injury)	injuries & poisonings
818.2	P_COMMON_scaled	NA	0.016594	0.080625	1.01673	0.836933	logistic	88288	157	88131	NA	NA	0		FALSE	FALSE	FALSE	0	Subarachnoid hemorrhage (injury)	injuries & poisonings
819	P_COMMON_scaled	NA	0.149062	0.0231037	1.16074	1.10487e-10	logistic	90084	1953	88131	NA	NA	0		TRUE	TRUE	TRUE	0	Skull and face fracture and other intercranial injury	injuries & poisonings
823	P_COMMON_scaled	NA	NA	NA	NA	NA	logistic	62834	18	62816	NA	NA	0	[Error: < 20 cases or controls]	NA	NA	NA	0	Torus fracture	injuries & poisonings
830	P_COMMON_scaled	NA	0.00879643	0.0128031	1.00884	0.492049	logistic	83846	6839	77007	NA	NA	0		FALSE	FALSE	FALSE	0	Dislocation	injuries & poisonings
835	P_COMMON_scaled	NA	0.0202189	0.0124111	1.02042	0.103293	logistic	84339	7332	77007	NA	NA	0		FALSE	FALSE	FALSE	0	Internal derangement of knee	injuries & poisonings
836	P_COMMON_scaled	NA	0.150722	0.0406986	1.16267	0.000212747	logistic	77624	617	77007	NA	NA	0		TRUE	FALSE	TRUE	0	Traumatic arthropathy	injuries & poisonings
840	P_COMMON_scaled	NA	0.0619409	0.00935695	1.0639	3.59733e-11	logistic	83004	14107	68897	NA	NA	0		TRUE	TRUE	TRUE	0	Sprains and strains	injuries & poisonings
840.1	P_COMMON_scaled	NA	-0.0239262	0.0246367	0.976358	0.331468	logistic	70655	1758	68897	NA	NA	0		FALSE	FALSE	FALSE	1	Muscle/tendon sprain	injuries & poisonings
840.2	P_COMMON_scaled	NA	0.0437579	0.0248203	1.04473	0.077902	logistic	70637	1740	68897	NA	NA	0		FALSE	FALSE	FALSE	0	Rotator cuff (capsule) sprain	injuries & poisonings
840.3	P_COMMON_scaled	NA	0.0371832	0.0202668	1.03788	0.0665523	logistic	71485	2588	68897	NA	NA	0		FALSE	FALSE	FALSE	0	Joint/ligament sprain	injuries & poisonings
841	P_COMMON_scaled	NA	0.152531	0.0207761	1.16478	2.10956e-13	logistic	71399	2502	68897	NA	NA	0		TRUE	TRUE	TRUE	0	Sprains and strains of back and neck	injuries & poisonings
842	P_COMMON_scaled	NA	0.107982	0.020622	1.11403	1.6387e-07	logistic	71393	2496	68897	NA	NA	0		TRUE	TRUE	TRUE	0	Other sprains and strains	injuries & poisonings
850	P_COMMON_scaled	NA	0.0899672	0.0223379	1.09414	5.63583e-05	logistic	81737	2114	79623	NA	NA	0		TRUE	FALSE	TRUE	0	Hemorrhage or hematoma complicating a procedure	injuries & poisonings
851	P_COMMON_scaled	NA	-0.0102668	0.0372377	0.989786	0.78277	logistic	80371	748	79623	NA	NA	0		FALSE	FALSE	FALSE	1	Complications of transplants and reattached limbs	injuries & poisonings
853	P_COMMON_scaled	NA	0.151342	0.0491173	1.16339	0.0020615	logistic	80051	428	79623	NA	NA	0		TRUE	FALSE	TRUE	0	Complication of colostomy or enterostomy	injuries & poisonings
854	P_COMMON_scaled	NA	0.0355094	0.0246741	1.03615	0.150112	logistic	81353	1730	79623	NA	NA	0		FALSE	FALSE	FALSE	0	Complications of cardiac/vascular device, implant, and graft	injuries & poisonings
855	P_COMMON_scaled	NA	0.0753022	0.0729571	1.07821	0.302005	logistic	79818	195	79623	NA	NA	0		FALSE	FALSE	FALSE	0	Complication of nervous system device, implant, and graft	injuries & poisonings
856	P_COMMON_scaled	NA	-0.166415	0.0638787	0.846695	0.00918288	logistic	79875	252	79623	NA	NA	0		TRUE	FALSE	TRUE	1	Vascular complications of surgery and medical procedures	injuries & poisonings
857	P_COMMON_scaled	NA	0.00816848	0.0504342	1.0082	0.871335	logistic	80029	406	79623	NA	NA	0		FALSE	FALSE	FALSE	0	Mechanical complication of unspecified genitourinary device, implant, and graft	injuries & poisonings
858	P_COMMON_scaled	NA	-0.0137304	0.0209863	0.986363	0.512948	logistic	82033	2410	79623	NA	NA	0		FALSE	FALSE	FALSE	1	Complication of internal orthopedic device	injuries & poisonings
859	P_COMMON_scaled	NA	0.0463172	0.0284267	1.04741	0.103238	logistic	80905	1282	79623	NA	NA	0		FALSE	FALSE	FALSE	0	Complication due to other implant and internal device	injuries & poisonings
860	P_COMMON_scaled	NA	-0.00111226	0.0429617	0.998888	0.979346	logistic	92715	556	92159	NA	NA	0		FALSE	FALSE	FALSE	1	Bone marrow or stem cell transplant	neoplasms
870	P_COMMON_scaled	NA	0.0326355	0.0168382	1.03317	0.0526007	logistic	81164	3818	77346	NA	NA	0		FALSE	FALSE	FALSE	0	Open wounds of head; neck; and trunk	injuries & poisonings
870.1	P_COMMON_scaled	NA	0.0587073	0.0505075	1.06046	0.245094	logistic	77750	404	77346	NA	NA	0		FALSE	FALSE	FALSE	0	Open wound or laceration of eye or eyelid	injuries & poisonings
870.2	P_COMMON_scaled	NA	0.224476	0.0726754	1.25167	0.00201002	logistic	77540	194	77346	NA	NA	0		TRUE	FALSE	TRUE	0	Open wound of ear	injuries & poisonings
870.3	P_COMMON_scaled	NA	0.0483017	0.0280285	1.04949	0.0848334	logistic	78684	1338	77346	NA	NA	0		FALSE	FALSE	FALSE	0	Other open wound of head and face	injuries & poisonings
870.4	P_COMMON_scaled	NA	0.137338	0.0995814	1.14722	0.167849	logistic	77451	105	77346	NA	NA	0		FALSE	FALSE	FALSE	0	Open wound of nose and sinus	injuries & poisonings
870.5	P_COMMON_scaled	NA	-0.067334	0.0476221	0.934883	0.157384	logistic	77801	455	77346	NA	NA	0		FALSE	FALSE	FALSE	1	Open wound of lip and mouth	injuries & poisonings
870.6	P_COMMON_scaled	NA	-0.273338	0.193688	0.760836	0.158178	logistic	77375	29	77346	NA	NA	0		FALSE	FALSE	FALSE	1	Open wound of neck	injuries & poisonings
870.8	P_COMMON_scaled	NA	0.0990385	0.131432	1.10411	0.451127	logistic	77405	59	77346	NA	NA	0		FALSE	FALSE	FALSE	0	Open wound of genital organs	injuries & poisonings
871	P_COMMON_scaled	NA	0.0741487	0.0126047	1.07697	4.03817e-09	logistic	84384	7038	77346	NA	NA	0		TRUE	TRUE	TRUE	0	Open wounds of extremities	injuries & poisonings
871.1	P_COMMON_scaled	NA	0.146188	0.0283352	1.15741	2.47966e-07	logistic	78645	1299	77346	NA	NA	0		TRUE	TRUE	TRUE	0	Open wound of hand except finger(s)	injuries & poisonings
871.2	P_COMMON_scaled	NA	0.0303523	0.0199658	1.03082	0.128458	logistic	80008	2662	77346	NA	NA	0		FALSE	FALSE	FALSE	0	Open wound of finger(s)	injuries & poisonings
871.3	P_COMMON_scaled	NA	0.0879857	0.0396255	1.09197	0.0263897	logistic	78008	662	77346	NA	NA	0		TRUE	FALSE	TRUE	0	Open wound of foot except toe(s) alone	injuries & poisonings
871.4	P_COMMON_scaled	NA	0.00816209	0.0583639	1.0082	0.88878	logistic	77648	302	77346	NA	NA	0		FALSE	FALSE	FALSE	0	Open wound of toe(s)	injuries & poisonings
872	P_COMMON_scaled	NA	0.0558177	0.0475424	1.0574	0.240371	logistic	77812	466	77346	NA	NA	0		FALSE	FALSE	FALSE	0	Traumatic amputation	injuries & poisonings
874	P_COMMON_scaled	NA	-0.105458	0.0639574	0.899912	0.0991721	logistic	77605	259	77346	NA	NA	0		FALSE	FALSE	FALSE	1	Complication of amputation stump	injuries & poisonings
875	P_COMMON_scaled	NA	0.151824	0.0453839	1.16396	0.000821841	logistic	77851	505	77346	NA	NA	0		TRUE	FALSE	TRUE	0	Non-healing surgical wound	injuries & poisonings
876	P_COMMON_scaled	NA	0.0726482	0.0503399	1.07535	0.148977	logistic	77756	410	77346	NA	NA	0		FALSE	FALSE	FALSE	0	Posttraumatic wound infection not elsewhere classified	injuries & poisonings
905	P_COMMON_scaled	NA	NA	NA	NA	NA	NA	91447	NA	NA	NA	NA	0	[Error: non-varying phenotype or genotype]	NA	NA	NA	0	Late effects of musculoskeletal and connective tissue injuries	injuries & poisonings
907	P_COMMON_scaled	NA	0.0151138	0.0359571	1.01523	0.674244	logistic	92241	794	91447	NA	NA	0		FALSE	FALSE	FALSE	0	Injuries to the nervous system	injuries & poisonings
910	P_COMMON_scaled	NA	0.127034	0.0963018	1.13546	0.187128	logistic	92670	110	92560	NA	NA	0		FALSE	FALSE	FALSE	0	Superficial injury, infected	injuries & poisonings
911	P_COMMON_scaled	NA	0.1744	0.0444785	1.19053	8.81818e-05	logistic	92435	515	91920	NA	NA	0		TRUE	FALSE	TRUE	0	Blister	injuries & poisonings
912	P_COMMON_scaled	NA	0.116665	0.0232583	1.12374	5.27438e-07	logistic	90055	1927	88128	NA	NA	0		TRUE	TRUE	TRUE	0	Insect bite	injuries & poisonings
913	P_COMMON_scaled	NA	0.248521	0.0482739	1.28213	2.63076e-07	logistic	88570	442	88128	NA	NA	0		TRUE	TRUE	TRUE	0	Toxic effect of venom	injuries & poisonings
916	P_COMMON_scaled	NA	0.117959	0.0113967	1.1252	4.17192e-25	logistic	87543	8900	78643	NA	NA	0		TRUE	TRUE	TRUE	0	Contusion	injuries & poisonings
930	P_COMMON_scaled	NA	0.0707907	0.0200554	1.07336	0.000415949	logistic	54581	2707	51874	NA	NA	0		TRUE	FALSE	TRUE	0	Allergic reaction to food	injuries & poisonings
931	P_COMMON_scaled	NA	0.072819	0.0292582	1.07554	0.0128161	logistic	53093	1219	51874	NA	NA	0		TRUE	FALSE	TRUE	0	Contact dermatitis and other eczema due to plants [except food]	dermatologic
938	P_COMMON_scaled	NA	-0.0249338	0.00975253	0.975374	0.0105684	logistic	66276	14402	51874	NA	NA	0		TRUE	FALSE	TRUE	1	Dermatitis due to solar radiation	dermatologic
938.1	P_COMMON_scaled	NA	-0.0619248	0.0451723	0.939954	0.17042	logistic	52378	504	51874	NA	NA	0		FALSE	FALSE	FALSE	1	Acute dermatitis due to solar radiation	dermatologic
938.2	P_COMMON_scaled	NA	-0.0277404	0.0102348	0.972641	0.00672032	logistic	64562	12688	51874	NA	NA	0		TRUE	FALSE	TRUE	1	Chronic dermatitis due to solar radiation	dermatologic
939	P_COMMON_scaled	NA	0.032851	0.00870731	1.0334	0.000161422	logistic	70818	18944	51874	NA	NA	0		TRUE	FALSE	TRUE	0	Atopic/contact dermatitis due to other or unspecified	dermatologic
939.1	P_COMMON_scaled	NA	-0.0362695	0.0794794	0.96438	0.648147	logistic	52039	165	51874	NA	NA	0		FALSE	FALSE	FALSE	1	Contact and allergic dermatitis of eyelid	dermatologic
941	P_COMMON_scaled	NA	0.0932502	0.0452904	1.09774	0.0394999	logistic	52390	516	51874	NA	NA	0		TRUE	FALSE	FALSE	0	Adverse reaction to serum or vaccine	injuries & poisonings
942	P_COMMON_scaled	NA	0.272678	0.0814918	1.31348	0.000819622	logistic	52028	154	51874	NA	NA	0		TRUE	FALSE	TRUE	0	Infusion and transfusion reaction	injuries & poisonings
946	P_COMMON_scaled	NA	0.147496	0.0349504	1.15893	2.44142e-05	logistic	52722	848	51874	NA	NA	0		TRUE	TRUE	TRUE	0	Anaphylactic shock NOS	injuries & poisonings
947	P_COMMON_scaled	NA	0.0624971	0.018012	1.06449	0.000520929	logistic	55341	3467	51874	NA	NA	0		TRUE	FALSE	TRUE	0	Urticaria	dermatologic
949	P_COMMON_scaled	NA	0.109926	0.01516	1.1162	4.13397e-13	logistic	56854	4980	51874	NA	NA	0		TRUE	TRUE	TRUE	0	Allergies, other	injuries & poisonings
949.1	P_COMMON_scaled	NA	-0.108027	0.165096	0.897603	0.512898	logistic	51915	41	51874	NA	NA	0		FALSE	FALSE	FALSE	1	Diaper or napkin rash	injuries & poisonings
952	P_COMMON_scaled	NA	-0.0337005	0.0614381	0.966861	0.58333	logistic	92567	272	92295	NA	NA	0		FALSE	FALSE	FALSE	1	Spinal cord injury without evidence of spinal bone injury	injuries & poisonings
957	P_COMMON_scaled	NA	NA	NA	NA	NA	logistic	92301	6	92295	NA	NA	0	[Error: < 20 cases or controls]	NA	NA	NA	0	Injury to other and unspecified nerves	injuries & poisonings
958	P_COMMON_scaled	NA	0.13136	0.0447352	1.14038	0.00332065	logistic	92135	513	91622	NA	NA	0		TRUE	FALSE	TRUE	0	Certain early complications of trauma or procedure	injuries & poisonings
958.1	P_COMMON_scaled	NA	0.271573	0.167778	1.31203	0.105524	logistic	91659	37	91622	NA	NA	0		FALSE	FALSE	FALSE	0	Postoperative shock	injuries & poisonings
958.2	P_COMMON_scaled	NA	0.222424	0.0619134	1.2491	0.000327527	logistic	91888	266	91622	NA	NA	0		TRUE	FALSE	TRUE	0	Traumatic and surgical subcutaneous emphysema	injuries & poisonings
960	P_COMMON_scaled	NA	0.152885	0.0139506	1.16519	6.01259e-28	logistic	70010	5738	64272	NA	NA	0		TRUE	TRUE	TRUE	0	Poisoning by antibiotics	injuries & poisonings
960.1	P_COMMON_scaled	NA	NA	NA	NA	NA	logistic	64275	3	64272	NA	NA	0	[Error: < 20 cases or controls]	NA	NA	NA	0	Adverse effects of antibacterials (not penicillins)	injuries & poisonings
960.2	P_COMMON_scaled	NA	0.178121	0.0172853	1.19497	6.70504e-25	logistic	67875	3603	64272	NA	NA	0		TRUE	TRUE	TRUE	0	Allergy/adverse effect of penicillin	injuries & poisonings
960.3	P_COMMON_scaled	NA	NA	NA	NA	NA	NA	64272	NA	NA	NA	NA	0	[Error: non-varying phenotype or genotype]	NA	NA	NA	0	Poisoning by antifungal antibiotics	injuries & poisonings
961	P_COMMON_scaled	NA	0.150508	0.155348	1.16242	0.332625	logistic	64315	43	64272	NA	NA	0		FALSE	FALSE	FALSE	0	Poisoning by other anti-infectives	injuries & poisonings
961.1	P_COMMON_scaled	NA	0.133883	0.021481	1.14326	4.58745e-10	logistic	66578	2306	64272	NA	NA	0		TRUE	TRUE	TRUE	0	Poisoning/allergy of sulfonamides	injuries & poisonings
962	P_COMMON_scaled	NA	0.589818	0.115921	1.80366	3.61705e-07	logistic	64348	76	64272	NA	NA	0		TRUE	TRUE	TRUE	0	Poisoning by hormones and synthetic substitutes	injuries & poisonings
962.1	P_COMMON_scaled	NA	NA	NA	NA	NA	logistic	64284	12	64272	NA	NA	0	[Error: < 20 cases or controls]	NA	NA	NA	0	Adrenal cortical steroids causing adverse effects in therapeutic use	injuries & poisonings
962.2	P_COMMON_scaled	NA	0.924141	0.170835	2.5197	6.31787e-08	logistic	64308	36	64272	NA	NA	0		TRUE	TRUE	TRUE	0	Insulins and antidiabetic agents causing adverse effects in therapeutic use	injuries & poisonings
962.3	P_COMMON_scaled	NA	0.372936	0.200688	1.45199	0.0631281	logistic	64300	28	64272	NA	NA	0		FALSE	FALSE	FALSE	0	Hormones and synthetic substitutes causing adverse effects in therapeutic use	injuries & poisonings
963	P_COMMON_scaled	NA	0.0677231	0.0493417	1.07007	0.169897	logistic	64692	420	64272	NA	NA	0		FALSE	FALSE	FALSE	0	Poisoning by primarily systemic agents	injuries & poisonings
963.1	P_COMMON_scaled	NA	0.0363939	0.0514298	1.03706	0.479167	logistic	64658	386	64272	NA	NA	0		FALSE	FALSE	FALSE	0	Antineoplastic and immunosuppressive drugs causing adverse effects	injuries & poisonings
964	P_COMMON_scaled	NA	-0.117455	0.0674443	0.889181	0.081595	logistic	64498	226	64272	NA	NA	0		FALSE	FALSE	FALSE	1	Poisoning by agents primarily affecting blood constituents	injuries & poisonings
964.1	P_COMMON_scaled	NA	-0.106228	0.0692559	0.89922	0.125068	logistic	64487	215	64272	NA	NA	0		FALSE	FALSE	FALSE	1	Anticoagulants causing adverse effects	injuries & poisonings
965	P_COMMON_scaled	NA	0.152689	0.0298198	1.16496	3.04917e-07	logistic	65435	1163	64272	NA	NA	0		TRUE	TRUE	TRUE	0	Poisoning by analgesics, antipyretics, and antirheumatics	injuries & poisonings
965.1	P_COMMON_scaled	NA	0.153974	0.0227797	1.16646	1.38666e-11	logistic	66318	2046	64272	NA	NA	0		TRUE	TRUE	TRUE	0	Opiates and related narcotics causing adverse effects in therapeutic use	injuries & poisonings
965.2	P_COMMON_scaled	NA	NA	NA	NA	NA	logistic	64275	3	64272	NA	NA	0	[Error: < 20 cases or controls]	NA	NA	NA	0	Antirheumatics causing adverse effects in therapeutic use	injuries & poisonings
965.3	P_COMMON_scaled	NA	0.523687	0.150113	1.68824	0.000485542	logistic	64320	48	64272	NA	NA	0		TRUE	FALSE	TRUE	0	Salicylates causing adverse effects in therapeutic use	injuries & poisonings
966	P_COMMON_scaled	NA	-0.173227	0.108656	0.840947	0.110876	logistic	64360	88	64272	NA	NA	0		FALSE	FALSE	FALSE	1	Poisoning by anticonvulsants and anti-Parkinsonism drugs	injuries & poisonings
967	P_COMMON_scaled	NA	0.168132	0.0491913	1.18309	0.000630999	logistic	64698	426	64272	NA	NA	0		TRUE	FALSE	TRUE	0	Adverse effects of sedatives or other central nervous system depressants and anesthetics	injuries & poisonings
969	P_COMMON_scaled	NA	0.369944	0.0445374	1.44765	9.86726e-17	logistic	64792	520	64272	NA	NA	0		TRUE	TRUE	TRUE	0	Poisoning by psychotropic agents	injuries & poisonings
971	P_COMMON_scaled	NA	0.719069	0.165514	2.05252	1.39613e-05	logistic	64310	38	64272	NA	NA	0		TRUE	TRUE	TRUE	0	Poisoning by drugs primarily affecting the autonomic nervous system	injuries & poisonings
972	P_COMMON_scaled	NA	0.078628	0.0634321	1.0818	0.215138	logistic	64528	256	64272	NA	NA	0		FALSE	FALSE	FALSE	0	Poisoning by agents primarily affecting the cardiovascular system	injuries & poisonings
972.1	P_COMMON_scaled	NA	NA	NA	NA	NA	logistic	64279	7	64272	NA	NA	0	[Error: < 20 cases or controls]	NA	NA	NA	0	Cardiac rhythm regulators causing adverse effects in therapeutic use	injuries & poisonings
972.2	P_COMMON_scaled	NA	NA	NA	NA	NA	logistic	64276	4	64272	NA	NA	0	[Error: < 20 cases or controls]	NA	NA	NA	0	Antilipemic and antiarteriosclerotic drugs causing adverse effects in therapeutic use	injuries & poisonings
972.6	P_COMMON_scaled	NA	0.190808	0.174523	1.21023	0.274256	logistic	64307	35	64272	NA	NA	0		FALSE	FALSE	FALSE	0	Antihypertensive agents causing adverse effects	injuries & poisonings
973	P_COMMON_scaled	NA	NA	NA	NA	NA	logistic	64276	4	64272	NA	NA	0	[Error: < 20 cases or controls]	NA	NA	NA	0	Poisoning by agents primarily affecting the gastrointestinal system	injuries & poisonings
974	P_COMMON_scaled	NA	NA	NA	NA	NA	logistic	64279	7	64272	NA	NA	0	[Error: < 20 cases or controls]	NA	NA	NA	0	Poisoning by water, mineral, and uric acid metabolism drugs	injuries & poisonings
975	P_COMMON_scaled	NA	NA	NA	NA	NA	logistic	64290	18	64272	NA	NA	0	[Error: < 20 cases or controls]	NA	NA	NA	0	Poisoning by agents primarily acting on the smooth and skeletal muscles and respiratory system	injuries & poisonings
976	P_COMMON_scaled	NA	NA	NA	NA	NA	logistic	64281	9	64272	NA	NA	0	[Error: < 20 cases or controls]	NA	NA	NA	0	Poisoning by agents primarily affecting skin & mucous membrane, ophthalmological, otorhinolaryngological, & dental drugs	injuries & poisonings
977	P_COMMON_scaled	NA	0.161148	0.0118068	1.17486	2.05279e-42	logistic	72574	8302	64272	NA	NA	0		TRUE	TRUE	TRUE	0	Personal history of allergy to medicinal agents	injuries & poisonings
979	P_COMMON_scaled	NA	0.0943135	0.0159701	1.0989	3.51284e-09	logistic	68559	4287	64272	NA	NA	0		TRUE	TRUE	TRUE	0	Adverse drug events and drug allergies	injuries & poisonings
980	P_COMMON_scaled	NA	0.0812559	0.0304781	1.08465	0.00767502	logistic	91427	1109	90318	NA	NA	0		TRUE	FALSE	TRUE	0	Encounter for long-term (current) use of antibiotics	infectious diseases
981	P_COMMON_scaled	NA	NA	NA	NA	NA	logistic	92110	7	92103	NA	NA	0	[Error: < 20 cases or controls]	NA	NA	NA	0	Toxic effect of (non-ethyl) alcohol and petroleum and other solvents	injuries & poisonings
983	P_COMMON_scaled	NA	0.191738	0.164749	1.21135	0.244496	logistic	92145	42	92103	NA	NA	0		FALSE	FALSE	FALSE	0	Toxic effect of corrosive aromatics, acids, and caustic alkalis	injuries & poisonings
984	P_COMMON_scaled	NA	NA	NA	NA	NA	logistic	92118	15	92103	NA	NA	0	[Error: < 20 cases or controls]	NA	NA	NA	0	Toxic effect of lead and its compounds (including fumes)	injuries & poisonings
985	P_COMMON_scaled	NA	0.141863	0.0829281	1.15242	0.0871402	logistic	92251	148	92103	NA	NA	0		FALSE	FALSE	FALSE	0	Toxic effect of other metals	injuries & poisonings
986	P_COMMON_scaled	NA	NA	NA	NA	NA	logistic	92121	18	92103	NA	NA	0	[Error: < 20 cases or controls]	NA	NA	NA	0	Toxic effect of carbon monoxide	injuries & poisonings
987	P_COMMON_scaled	NA	0.0586569	0.128097	1.06041	0.647018	logistic	92168	65	92103	NA	NA	0		FALSE	FALSE	FALSE	0	Toxic effect of other gases, fumes, or vapors	injuries & poisonings
988	P_COMMON_scaled	NA	NA	NA	NA	NA	logistic	92104	1	92103	NA	NA	0	[Error: < 20 cases or controls]	NA	NA	NA	0	Toxic effect of noxious substances eaten as food	injuries & poisonings
989	P_COMMON_scaled	NA	0.0573838	0.08729	1.05906	0.510929	logistic	92238	135	92103	NA	NA	0		FALSE	FALSE	FALSE	0	Toxic effect of other substances, chiefly nonmedicinal as to source	injuries & poisonings
990	P_COMMON_scaled	NA	0.0218907	0.0190772	1.02213	0.251183	logistic	85987	2919	83068	NA	NA	0		FALSE	FALSE	FALSE	0	Effects radiation NOS	injuries & poisonings
994	P_COMMON_scaled	NA	0.114965	0.0183958	1.12183	4.11777e-10	logistic	90586	3144	87442	NA	NA	0		TRUE	TRUE	TRUE	0	Sepsis and SIRS	injuries & poisonings
994.1	P_COMMON_scaled	NA	0.133768	0.0581998	1.14313	0.021537	logistic	87746	304	87442	NA	NA	0		TRUE	FALSE	TRUE	0	Systemic inflammatory response syndrome (SIRS)	injuries & poisonings
994.2	P_COMMON_scaled	NA	0.102192	0.0190125	1.1076	7.65948e-08	logistic	90377	2935	87442	NA	NA	0		TRUE	TRUE	TRUE	0	Sepsis	injuries & poisonings
994.21	P_COMMON_scaled	NA	0.0378703	0.0317218	1.0386	0.232545	logistic	88471	1029	87442	NA	NA	0		FALSE	FALSE	FALSE	0	Septic shock	injuries & poisonings

## Sheet: Table 2. Second-order
Table 2. Phewas results of the second-order p factor polygenic index
phecode	predictor	adjustment	beta	SE	OR	p	type	n_total	n_cases	n_controls	HWE_p	allele_freq	n_no_snp	note	p.value	bonferroni	fdr	neg_sign	description	group
8	P_HIERARCHICAL_scaled	NA	0.0903267	0.015686	1.09453	8.48978e-09	logistic	90424	4400	86024	NA	NA	0		TRUE	TRUE	TRUE	0	Intestinal infection	infectious diseases
8.5	P_HIERARCHICAL_scaled	NA	0.0519821	0.0245506	1.05336	0.0342309	logistic	87769	1745	86024	NA	NA	0		TRUE	FALSE	FALSE	0	Bacterial enteritis	infectious diseases
8.51	P_HIERARCHICAL_scaled	NA	NA	NA	NA	NA	logistic	86039	15	86024	NA	NA	0	[Error: < 20 cases or controls]	NA	NA	NA	0	Intestinal e.coli	infectious diseases
8.52	P_HIERARCHICAL_scaled	NA	0.0497385	0.0293258	1.051	0.0898731	logistic	87237	1213	86024	NA	NA	0		FALSE	FALSE	FALSE	0	Intestinal infection due to C. difficile	infectious diseases
8.6	P_HIERARCHICAL_scaled	NA	0.208172	0.0413757	1.23142	4.87253e-07	logistic	86633	609	86024	NA	NA	0		TRUE	TRUE	TRUE	0	Viral Enteritis	infectious diseases
8.7	P_HIERARCHICAL_scaled	NA	-0.285909	0.133452	0.751331	0.0321602	logistic	86085	61	86024	NA	NA	0		TRUE	FALSE	FALSE	1	Intestinal infection due to protozoa	infectious diseases
10	P_HIERARCHICAL_scaled	NA	-0.0398607	0.0540076	0.960923	0.46048	logistic	77372	357	77015	NA	NA	0		FALSE	FALSE	FALSE	1	Tuberculosis	infectious diseases
31	P_HIERARCHICAL_scaled	NA	0.059122	0.056545	1.0609	0.295757	logistic	77339	324	77015	NA	NA	0		FALSE	FALSE	FALSE	0	Diseases due to other mycobacteria	infectious diseases
31.1	P_HIERARCHICAL_scaled	NA	NA	NA	NA	NA	logistic	77021	6	77015	NA	NA	0	[Error: < 20 cases or controls]	NA	NA	NA	0	Leprosy	infectious diseases
38	P_HIERARCHICAL_scaled	NA	0.0846937	0.0147293	1.08838	8.92417e-09	logistic	82186	5171	77015	NA	NA	0		TRUE	TRUE	TRUE	0	Septicemia	infectious diseases
38.1	P_HIERARCHICAL_scaled	NA	0.0335864	0.0447848	1.03416	0.453284	logistic	77538	523	77015	NA	NA	0		FALSE	FALSE	FALSE	0	Gram negative septicemia	infectious diseases
38.2	P_HIERARCHICAL_scaled	NA	0.0539989	0.0574424	1.05548	0.34719	logistic	77334	319	77015	NA	NA	0		FALSE	FALSE	FALSE	0	Gram positive septicemia	infectious diseases
38.3	P_HIERARCHICAL_scaled	NA	0.0546959	0.0184109	1.05622	0.00296983	logistic	80226	3211	77015	NA	NA	0		TRUE	FALSE	TRUE	0	Bacteremia	infectious diseases
41	P_HIERARCHICAL_scaled	NA	0.113003	0.0130364	1.11964	4.3863e-18	logistic	83649	6634	77015	NA	NA	0		TRUE	TRUE	TRUE	0	Bacterial infection NOS	infectious diseases
41.1	P_HIERARCHICAL_scaled	NA	0.199583	0.0205505	1.22089	2.68507e-22	logistic	79541	2526	77015	NA	NA	0		TRUE	TRUE	TRUE	0	Staphylococcus infections	infectious diseases
41.11	P_HIERARCHICAL_scaled	NA	0.189077	0.0307227	1.20813	7.54057e-10	logistic	78122	1107	77015	NA	NA	0		TRUE	TRUE	TRUE	0	Methicillin sensitive Staphylococcus aureus	infectious diseases
41.12	P_HIERARCHICAL_scaled	NA	0.181338	0.0288131	1.19882	3.10229e-10	logistic	78277	1262	77015	NA	NA	0		TRUE	TRUE	TRUE	0	Methicillin resistant Staphylococcus aureus	infectious diseases
41.2	P_HIERARCHICAL_scaled	NA	0.0432212	0.0280954	1.04417	0.123957	logistic	78346	1331	77015	NA	NA	0		FALSE	FALSE	FALSE	0	Streptococcus infection	infectious diseases
41.21	P_HIERARCHICAL_scaled	NA	-0.0421703	0.0882779	0.958707	0.632865	logistic	77149	134	77015	NA	NA	0		FALSE	FALSE	FALSE	1	Rheumatic fever / chorea	infectious diseases
41.4	P_HIERARCHICAL_scaled	NA	0.134229	0.0422264	1.14365	0.00147891	logistic	77601	586	77015	NA	NA	0		TRUE	FALSE	TRUE	0	E. coli	infectious diseases
41.8	P_HIERARCHICAL_scaled	NA	0.0731999	0.0411077	1.07595	0.0749641	logistic	77635	620	77015	NA	NA	0		FALSE	FALSE	FALSE	0	H. pylori	infectious diseases
41.9	P_HIERARCHICAL_scaled	NA	0.155241	0.0460036	1.16794	0.000739373	logistic	77503	488	77015	NA	NA	0		TRUE	FALSE	TRUE	0	Infection with drug-resistant microorganisms	infectious diseases
53	P_HIERARCHICAL_scaled	NA	0.110468	0.017023	1.1168	8.62284e-11	logistic	65864	3871	61993	NA	NA	0		TRUE	TRUE	TRUE	0	Herpes zoster	infectious diseases
53.1	P_HIERARCHICAL_scaled	NA	0.0959985	0.0399567	1.10076	0.0162805	logistic	62655	662	61993	NA	NA	0		TRUE	FALSE	TRUE	0	Herpes zoster with nervous system complications	infectious diseases
54	P_HIERARCHICAL_scaled	NA	0.0782913	0.016971	1.08144	3.96453e-06	logistic	65851	3858	61993	NA	NA	0		TRUE	TRUE	TRUE	0	Herpes simplex	infectious diseases
70	P_HIERARCHICAL_scaled	NA	0.283688	0.0214325	1.32802	5.41207e-40	logistic	64355	2362	61993	NA	NA	0		TRUE	TRUE	TRUE	0	Viral hepatitis	infectious diseases
70.1	P_HIERARCHICAL_scaled	NA	0.0537969	0.093745	1.05527	0.56606	logistic	62113	120	61993	NA	NA	0		FALSE	FALSE	FALSE	0	Viral hepatitis A	infectious diseases
70.2	P_HIERARCHICAL_scaled	NA	0.109982	0.051262	1.11626	0.0319144	logistic	62395	402	61993	NA	NA	0		TRUE	FALSE	FALSE	0	Viral hepatitis B	infectious diseases
70.3	P_HIERARCHICAL_scaled	NA	0.361905	0.0236522	1.43606	7.51867e-53	logistic	63924	1931	61993	NA	NA	0		TRUE	TRUE	TRUE	0	Viral hepatitis C	infectious diseases
70.4	P_HIERARCHICAL_scaled	NA	0.201235	0.0442995	1.22291	5.55638e-06	logistic	62525	532	61993	NA	NA	0		TRUE	TRUE	TRUE	0	Chronic hepatitis	infectious diseases
70.9	P_HIERARCHICAL_scaled	NA	0.14798	0.0206555	1.15949	7.82444e-13	logistic	64540	2547	61993	NA	NA	0		TRUE	TRUE	TRUE	0	Hepatitis NOS	infectious diseases
71	P_HIERARCHICAL_scaled	NA	0.171218	0.0477525	1.18675	0.000336402	logistic	62451	458	61993	NA	NA	0		TRUE	FALSE	TRUE	0	Human immunodeficiency virus [HIV] disease	infectious diseases
71.1	P_HIERARCHICAL_scaled	NA	0.143852	0.0495207	1.15471	0.00367394	logistic	62419	426	61993	NA	NA	0		TRUE	FALSE	TRUE	0	HIV infection, symptomatic	infectious diseases
78	P_HIERARCHICAL_scaled	NA	0.0359194	0.0115495	1.03657	0.00187058	logistic	70895	8902	61993	NA	NA	0		TRUE	FALSE	TRUE	0	Viral warts & HPV	infectious diseases
79	P_HIERARCHICAL_scaled	NA	0.148696	0.0129535	1.16032	1.67819e-30	logistic	68876	6883	61993	NA	NA	0		TRUE	TRUE	TRUE	0	Viral infection	infectious diseases
79.1	P_HIERARCHICAL_scaled	NA	0.209524	0.0849749	1.23309	0.0136739	logistic	62138	145	61993	NA	NA	0		TRUE	FALSE	TRUE	0	Varicella infection	infectious diseases
79.2	P_HIERARCHICAL_scaled	NA	0.154074	0.0512654	1.16658	0.00265206	logistic	62398	405	61993	NA	NA	0		TRUE	FALSE	TRUE	0	Infectious mononucleosis	infectious diseases
79.9	P_HIERARCHICAL_scaled	NA	0.160261	0.0235124	1.17382	9.36162e-12	logistic	63929	1936	61993	NA	NA	0		TRUE	TRUE	TRUE	0	Viremia, NOS	infectious diseases
80	P_HIERARCHICAL_scaled	NA	0.144864	0.0241877	1.15588	2.10893e-09	logistic	89993	1796	88197	NA	NA	0		TRUE	TRUE	TRUE	0	Postoperative infection	infectious diseases
81	P_HIERARCHICAL_scaled	NA	0.0578358	0.0286405	1.05954	0.0434487	logistic	89479	1282	88197	NA	NA	0		TRUE	FALSE	FALSE	0	Infection/inflammation of internal prosthetic device; implant; and graft	infectious diseases
81.1	P_HIERARCHICAL_scaled	NA	-0.219626	0.081181	0.802819	0.00682243	logistic	88357	160	88197	NA	NA	0		TRUE	FALSE	TRUE	1	Graft-versus-host disease	infectious diseases
81.11	P_HIERARCHICAL_scaled	NA	-0.101443	0.172957	0.903533	0.557526	logistic	88233	36	88197	NA	NA	0		FALSE	FALSE	FALSE	1	Acute graft-versus-host disease	infectious diseases
81.12	P_HIERARCHICAL_scaled	NA	-0.214777	0.0960928	0.806722	0.0254111	logistic	88311	114	88197	NA	NA	0		TRUE	FALSE	TRUE	1	Chronic graft-versus-host disease	infectious diseases
90	P_HIERARCHICAL_scaled	NA	0.0691015	0.0345498	1.07154	0.0454942	logistic	92207	867	91340	NA	NA	0		TRUE	FALSE	FALSE	0	Sexually transmitted infections (not HIV or hepatitis)	infectious diseases
90.2	P_HIERARCHICAL_scaled	NA	0.318804	0.0935834	1.37548	0.000657712	logistic	91457	117	91340	NA	NA	0		TRUE	FALSE	TRUE	0	Gonococcal infections	infectious diseases
90.3	P_HIERARCHICAL_scaled	NA	0.776634	0.203416	2.17414	0.000134566	logistic	91366	26	91340	NA	NA	0		TRUE	FALSE	TRUE	0	Venereal diseases due to Chlamydia trachomatis	infectious diseases
110	P_HIERARCHICAL_scaled	NA	0.0685832	0.0108509	1.07099	2.60735e-10	logistic	83020	10060	72960	NA	NA	0		TRUE	TRUE	TRUE	0	Dermatophytosis / Dermatomycosis	infectious diseases
110.1	P_HIERARCHICAL_scaled	NA	0.0713747	0.0114171	1.07398	4.0641e-10	logistic	81966	9006	72960	NA	NA	0		TRUE	TRUE	TRUE	0	Dermatophytosis	infectious diseases
110.11	P_HIERARCHICAL_scaled	NA	0.0576105	0.014259	1.0593	5.33863e-05	logistic	78494	5534	72960	NA	NA	0		TRUE	FALSE	TRUE	0	Dermatophytosis of nail	infectious diseases
110.12	P_HIERARCHICAL_scaled	NA	0.0603935	0.0173719	1.06225	0.000507999	logistic	76568	3608	72960	NA	NA	0		TRUE	FALSE	TRUE	0	Althete's foot	infectious diseases
110.13	P_HIERARCHICAL_scaled	NA	0.0622863	0.0247807	1.06427	0.0119539	logistic	74685	1725	72960	NA	NA	0		TRUE	FALSE	TRUE	0	Dermatophytosis of the body	infectious diseases
110.2	P_HIERARCHICAL_scaled	NA	0.0362077	0.0275907	1.03687	0.189414	logistic	74342	1382	72960	NA	NA	0		FALSE	FALSE	FALSE	0	Dermatomycoses	infectious diseases
112	P_HIERARCHICAL_scaled	NA	0.0963514	0.0150932	1.10115	1.72784e-10	logistic	77855	4895	72960	NA	NA	0		TRUE	TRUE	TRUE	0	Candidiasis	infectious diseases
112.3	P_HIERARCHICAL_scaled	NA	0.13052	0.0347744	1.13942	0.000174497	logistic	73819	859	72960	NA	NA	0		TRUE	FALSE	TRUE	0	Candidiasis of skin and nails	infectious diseases
117	P_HIERARCHICAL_scaled	NA	0.0525582	0.0329266	1.05396	0.110439	logistic	73930	970	72960	NA	NA	0		FALSE	FALSE	FALSE	0	Mycoses	infectious diseases
117.1	P_HIERARCHICAL_scaled	NA	-0.11093	0.130798	0.895001	0.396381	logistic	73021	61	72960	NA	NA	0		FALSE	FALSE	FALSE	1	Histoplasmosis	infectious diseases
117.2	P_HIERARCHICAL_scaled	NA	0.329201	0.223041	1.38986	0.139954	logistic	72982	22	72960	NA	NA	0		FALSE	FALSE	FALSE	0	Coccidioidomycosis	infectious diseases
117.3	P_HIERARCHICAL_scaled	NA	NA	NA	NA	NA	logistic	72967	7	72960	NA	NA	0	[Error: < 20 cases or controls]	NA	NA	NA	0	Blastomycotic infection	infectious diseases
117.4	P_HIERARCHICAL_scaled	NA	0.135374	0.0510112	1.14496	0.00795901	logistic	73359	399	72960	NA	NA	0		TRUE	FALSE	TRUE	0	Aspergillosis	infectious diseases
130	P_HIERARCHICAL_scaled	NA	-0.019602	0.0231945	0.980589	0.398047	logistic	84447	1958	82489	NA	NA	0		FALSE	FALSE	FALSE	1	Spirochetal infection	infectious diseases
130.1	P_HIERARCHICAL_scaled	NA	-0.0180949	0.0237247	0.982068	0.445642	logistic	84360	1871	82489	NA	NA	0		FALSE	FALSE	FALSE	1	Lyme disease	infectious diseases
131	P_HIERARCHICAL_scaled	NA	-0.185581	0.168848	0.830622	0.271726	logistic	82526	37	82489	NA	NA	0		FALSE	FALSE	FALSE	1	Protozoan infection	infectious diseases
132	P_HIERARCHICAL_scaled	NA	0.0955184	0.0551957	1.10023	0.083534	logistic	82830	341	82489	NA	NA	0		FALSE	FALSE	FALSE	0	Infestation (lice, mites)	infectious diseases
132.1	P_HIERARCHICAL_scaled	NA	0.346847	0.116928	1.4146	0.00301373	logistic	82567	78	82489	NA	NA	0		TRUE	FALSE	TRUE	0	Pediculosis and phthirus infestation	infectious diseases
133	P_HIERARCHICAL_scaled	NA	0.0173077	0.0646381	1.01746	0.788882	logistic	82736	247	82489	NA	NA	0		FALSE	FALSE	FALSE	0	Arthropod-borne diseases	infectious diseases
134	P_HIERARCHICAL_scaled	NA	-0.301467	0.081052	0.739732	0.000199673	logistic	82646	157	82489	NA	NA	0		TRUE	FALSE	TRUE	1	Helminthiases	infectious diseases
134.1	P_HIERARCHICAL_scaled	NA	-0.157681	0.101347	0.854122	0.119742	logistic	82588	99	82489	NA	NA	0		FALSE	FALSE	FALSE	1	Intestinal helminthiases	infectious diseases
136	P_HIERARCHICAL_scaled	NA	0.0667952	0.0158543	1.06908	2.5194e-05	logistic	86812	4323	82489	NA	NA	0		TRUE	TRUE	TRUE	0	Other infectious and parasitic diseases	infectious diseases
145	P_HIERARCHICAL_scaled	NA	0.023211	0.038324	1.02348	0.544746	logistic	90692	706	89986	NA	NA	0		FALSE	FALSE	FALSE	0	Cancer of mouth	neoplasms
145.1	P_HIERARCHICAL_scaled	NA	NA	NA	NA	NA	logistic	90004	18	89986	NA	NA	0	[Error: < 20 cases or controls]	NA	NA	NA	0	Cancer of lip	neoplasms
145.2	P_HIERARCHICAL_scaled	NA	-0.0208385	0.0561279	0.979377	0.710437	logistic	90311	325	89986	NA	NA	0		FALSE	FALSE	FALSE	1	Cancer of tongue	neoplasms
145.3	P_HIERARCHICAL_scaled	NA	-0.0453608	0.0715034	0.955653	0.525828	logistic	90188	202	89986	NA	NA	0		FALSE	FALSE	FALSE	1	Cancer of major salivary glands	neoplasms
145.4	P_HIERARCHICAL_scaled	NA	-0.856925	0.241176	0.424466	0.000380706	logistic	90006	20	89986	NA	NA	0		TRUE	FALSE	TRUE	1	Cancer of the gums	neoplasms
145.5	P_HIERARCHICAL_scaled	NA	-0.329963	0.14907	0.71895	0.0268646	logistic	90033	47	89986	NA	NA	0		TRUE	FALSE	TRUE	1	Cancer of the mouth floor	neoplasms
149	P_HIERARCHICAL_scaled	NA	0.0627885	0.0366432	1.0648	0.0866188	logistic	90759	773	89986	NA	NA	0		FALSE	FALSE	FALSE	0	Cancer of larynx, pharynx, nasal cavities	neoplasms
149.1	P_HIERARCHICAL_scaled	NA	0.103807	0.0604436	1.10939	0.0859023	logistic	90265	279	89986	NA	NA	0		FALSE	FALSE	FALSE	0	Cancer of oropharynx	neoplasms
149.2	P_HIERARCHICAL_scaled	NA	0.0540648	0.125468	1.05555	0.666536	logistic	90050	64	89986	NA	NA	0		FALSE	FALSE	FALSE	0	Cancer of nasopharynx	neoplasms
149.3	P_HIERARCHICAL_scaled	NA	0.511678	0.169885	1.66809	0.00259615	logistic	90023	37	89986	NA	NA	0		TRUE	FALSE	TRUE	0	Cancer of hypopharynx	neoplasms
149.4	P_HIERARCHICAL_scaled	NA	0.0351856	0.0668044	1.03581	0.598405	logistic	90221	235	89986	NA	NA	0		FALSE	FALSE	FALSE	0	Cancer of larynx	neoplasms
149.5	P_HIERARCHICAL_scaled	NA	-0.0188058	0.0539976	0.98137	0.727637	logistic	90340	354	89986	NA	NA	0		FALSE	FALSE	FALSE	1	Hx of malignant neoplasm of oral cavity and pharynx	neoplasms
149.9	P_HIERARCHICAL_scaled	NA	-0.0545018	0.0991732	0.946957	0.58262	logistic	90091	105	89986	NA	NA	0		FALSE	FALSE	FALSE	1	Cancer of of nasal cavities	neoplasms
150	P_HIERARCHICAL_scaled	NA	0.0311584	0.0419768	1.03165	0.457919	logistic	80642	596	80046	NA	NA	0		FALSE	FALSE	FALSE	0	Cancer of esophagus	neoplasms
151	P_HIERARCHICAL_scaled	NA	0.131319	0.0477054	1.14033	0.00591043	logistic	80502	456	80046	NA	NA	0		TRUE	FALSE	TRUE	0	Cancer of stomach	neoplasms
153	P_HIERARCHICAL_scaled	NA	0.0298382	0.0217952	1.03029	0.170991	logistic	65130	2306	62824	NA	NA	0		FALSE	FALSE	FALSE	0	Colorectal cancer	neoplasms
153.2	P_HIERARCHICAL_scaled	NA	0.0440542	0.0242185	1.04504	0.0689067	logistic	64682	1858	62824	NA	NA	0		FALSE	FALSE	FALSE	0	Colon cancer	neoplasms
153.3	P_HIERARCHICAL_scaled	NA	-0.0268798	0.0286367	0.973478	0.347912	logistic	64124	1300	62824	NA	NA	0		FALSE	FALSE	FALSE	1	Malignant neoplasm of rectum, rectosigmoid junction, and anus	neoplasms
155	P_HIERARCHICAL_scaled	NA	0.0929086	0.0395217	1.09736	0.0187317	logistic	80713	667	80046	NA	NA	0		TRUE	FALSE	TRUE	0	Cancer of liver and intrahepatic bile duct	neoplasms
155.1	P_HIERARCHICAL_scaled	NA	0.0842681	0.0443444	1.08792	0.0573923	logistic	80574	528	80046	NA	NA	0		FALSE	FALSE	FALSE	0	Malignant neoplasm of liver, primary	neoplasms
157	P_HIERARCHICAL_scaled	NA	0.1267	0.0358768	1.13508	0.000413176	logistic	80867	821	80046	NA	NA	0		TRUE	FALSE	TRUE	0	Pancreatic cancer	neoplasms
158	P_HIERARCHICAL_scaled	NA	0.0452515	0.0212307	1.04629	0.0330547	logistic	82446	2400	80046	NA	NA	0		TRUE	FALSE	FALSE	0	Neoplasm of unspecified nature of digestive system	neoplasms
159	P_HIERARCHICAL_scaled	NA	0.107724	0.0280337	1.11374	0.000121706	logistic	81393	1347	80046	NA	NA	0		TRUE	FALSE	TRUE	0	Malignant neoplasm of other and ill-defined sites within the digestive organs and peritoneum	neoplasms
159.2	P_HIERARCHICAL_scaled	NA	0.243069	0.0678406	1.27516	0.000339735	logistic	80273	227	80046	NA	NA	0		TRUE	FALSE	TRUE	0	Malignant neoplasm of small intestine, including duodenum	neoplasms
159.3	P_HIERARCHICAL_scaled	NA	0.23163	0.0745463	1.26065	0.00188874	logistic	80233	187	80046	NA	NA	0		TRUE	FALSE	TRUE	0	Malignant neoplasm of gallbladder and extrahepatic bile ducts	neoplasms
159.4	P_HIERARCHICAL_scaled	NA	-0.0652792	0.0696458	0.936806	0.348603	logistic	80262	216	80046	NA	NA	0		FALSE	FALSE	FALSE	1	Malignant neoplasm of retroperitoneum and peritoneum	neoplasms
164	P_HIERARCHICAL_scaled	NA	0.256145	0.067622	1.29194	0.000151933	logistic	88915	227	88688	NA	NA	0		TRUE	FALSE	TRUE	0	Cancer of intrathoracic organs	neoplasms
165	P_HIERARCHICAL_scaled	NA	0.0714541	0.0186587	1.07407	0.000128391	logistic	91802	3114	88688	NA	NA	0		TRUE	FALSE	TRUE	0	Cancer within the respiratory system	neoplasms
165.1	P_HIERARCHICAL_scaled	NA	0.0696932	0.0189927	1.07218	0.000243053	logistic	91691	3003	88688	NA	NA	0		TRUE	FALSE	TRUE	0	Cancer of bronchus; lung	neoplasms
170	P_HIERARCHICAL_scaled	NA	-0.0527231	0.0265015	0.948643	0.046653	logistic	92110	1495	90615	NA	NA	0		TRUE	FALSE	FALSE	1	Cancer of bone and connective tissue	neoplasms
170.1	P_HIERARCHICAL_scaled	NA	-0.162775	0.0376162	0.849782	1.50978e-05	logistic	91354	739	90615	NA	NA	0		TRUE	TRUE	TRUE	1	Bone cancer	neoplasms
170.2	P_HIERARCHICAL_scaled	NA	-0.0597951	0.030693	0.941958	0.051395	logistic	91724	1109	90615	NA	NA	0		FALSE	FALSE	FALSE	1	Cancer of connective tissue	neoplasms
172	P_HIERARCHICAL_scaled	NA	-0.0206624	0.0100598	0.97955	0.0399796	logistic	83488	14537	68951	NA	NA	0		TRUE	FALSE	FALSE	1	Skin cancer	neoplasms
172.1	P_HIERARCHICAL_scaled	NA	0.00819525	0.0184132	1.00823	0.656265	logistic	72300	3349	68951	NA	NA	0		FALSE	FALSE	FALSE	0	Melanomas of skin, dx or hx	neoplasms
172.11	P_HIERARCHICAL_scaled	NA	0.00276668	0.0202368	1.00277	0.891256	logistic	71686	2735	68951	NA	NA	0		FALSE	FALSE	FALSE	0	Melanomas of skin	neoplasms
172.2	P_HIERARCHICAL_scaled	NA	-0.024731	0.0105513	0.975572	0.0190838	logistic	81964	13013	68951	NA	NA	0		TRUE	FALSE	TRUE	1	Other non-epithelial cancer of skin	neoplasms
172.21	P_HIERARCHICAL_scaled	NA	-0.0184417	0.0135411	0.981727	0.173229	logistic	75889	6938	68951	NA	NA	0		FALSE	FALSE	FALSE	1	Basal cell carcinoma	neoplasms
172.22	P_HIERARCHICAL_scaled	NA	-0.0360815	0.0180791	0.964562	0.0459602	logistic	72755	3804	68951	NA	NA	0		TRUE	FALSE	FALSE	1	Squamous cell carcinoma	neoplasms
172.3	P_HIERARCHICAL_scaled	NA	-0.00838085	0.0206341	0.991654	0.684621	logistic	71761	2810	68951	NA	NA	0		FALSE	FALSE	FALSE	1	Carcinoma in situ of skin	neoplasms
173	P_HIERARCHICAL_scaled	NA	-0.0150583	0.00994688	0.985054	0.130058	logistic	81999	13048	68951	NA	NA	0		FALSE	FALSE	FALSE	1	Neoplasm of uncertain behavior of skin	neoplasms
174	P_HIERARCHICAL_scaled	NA	0.0170898	0.0153892	1.01724	0.26678	logistic	81146	5359	75787	NA	NA	0		FALSE	FALSE	FALSE	0	Breast cancer	neoplasms
174.1	P_HIERARCHICAL_scaled	NA	0.0161957	0.0157061	1.01633	0.302459	logistic	80912	5125	75787	NA	NA	0		FALSE	FALSE	FALSE	0	Breast cancer [female]	neoplasms
174.11	P_HIERARCHICAL_scaled	NA	0.0141113	0.0158399	1.01421	0.372999	logistic	80806	5019	75787	NA	NA	0		FALSE	FALSE	FALSE	0	Malignant neoplasm of female breast	neoplasms
174.2	P_HIERARCHICAL_scaled	NA	-0.248832	0.110651	0.779711	0.0245248	logistic	75871	84	75787	NA	NA	0		TRUE	FALSE	TRUE	1	Breast cancer [male]	neoplasms
174.3	P_HIERARCHICAL_scaled	NA	0.035276	0.0409348	1.03591	0.38882	logistic	76423	636	75787	NA	NA	0		FALSE	FALSE	FALSE	0	Neoplasm of uncertain behavior of breast	neoplasms
175	P_HIERARCHICAL_scaled	NA	0.0389229	0.0218262	1.03969	0.0745357	logistic	71731	2386	69345	NA	NA	0		FALSE	FALSE	FALSE	0	Acquired absence of breast	neoplasms
180	P_HIERARCHICAL_scaled	NA	0.0952302	0.0190379	1.09991	5.66959e-07	logistic	76830	3110	73720	NA	NA	0		TRUE	TRUE	TRUE	0	Cervical cancer and dysplasia	neoplasms
180.1	P_HIERARCHICAL_scaled	NA	0.190518	0.0486846	1.20988	9.1039e-05	logistic	74163	443	73720	NA	NA	0		TRUE	FALSE	TRUE	0	Cervical cancer	neoplasms
180.3	P_HIERARCHICAL_scaled	NA	0.0877678	0.0199541	1.09173	1.09014e-05	logistic	76532	2812	73720	NA	NA	0		TRUE	TRUE	TRUE	0	Cervical intraepithelial neoplasia [CIN] [Cervical dysplasia]	neoplasms
182	P_HIERARCHICAL_scaled	NA	-0.063206	0.0339742	0.93875	0.0628276	logistic	77133	933	76200	NA	NA	0		FALSE	FALSE	FALSE	1	Malignant neoplasm of uterus	neoplasms
184	P_HIERARCHICAL_scaled	NA	0.082238	0.0295173	1.08571	0.00533469	logistic	81075	1243	79832	NA	NA	0		TRUE	FALSE	TRUE	0	Cancer of other female genital organs	neoplasms
184.1	P_HIERARCHICAL_scaled	NA	0.050362	0.0334019	1.05165	0.131617	logistic	80793	961	79832	NA	NA	0		FALSE	FALSE	FALSE	0	Malignant neoplasm of ovary and other uterine adnexa	neoplasms
184.11	P_HIERARCHICAL_scaled	NA	0.0380549	0.0371193	1.03879	0.305266	logistic	80609	777	79832	NA	NA	0		FALSE	FALSE	FALSE	0	Malignant neoplasm of ovary	neoplasms
184.2	P_HIERARCHICAL_scaled	NA	0.277964	0.0563092	1.32044	7.95824e-07	logistic	80168	336	79832	NA	NA	0		TRUE	TRUE	TRUE	0	Cancer of other female genital organs (excluding uterus and ovary)	neoplasms
185	P_HIERARCHICAL_scaled	NA	-0.0328576	0.0184235	0.967676	0.0745118	logistic	79585	4905	74680	NA	NA	0		FALSE	FALSE	FALSE	1	Cancer of prostate	neoplasms
187	P_HIERARCHICAL_scaled	NA	-0.19414	0.0449257	0.823543	1.55068e-05	logistic	87075	521	86554	NA	NA	0		TRUE	TRUE	TRUE	1	Cancer of other male genital organs	neoplasms
187.1	P_HIERARCHICAL_scaled	NA	-0.109228	0.0890183	0.896526	0.219813	logistic	86684	130	86554	NA	NA	0		FALSE	FALSE	FALSE	1	Malignant neoplasm of unspecified male genital organ	neoplasms
187.2	P_HIERARCHICAL_scaled	NA	-0.219429	0.0576221	0.802977	0.000140058	logistic	86871	317	86554	NA	NA	0		TRUE	FALSE	TRUE	1	Malignant neoplasm of testis	neoplasms
187.8	P_HIERARCHICAL_scaled	NA	-0.16558	0.106183	0.847402	0.118905	logistic	86647	93	86554	NA	NA	0		FALSE	FALSE	FALSE	1	Neoplasm of uncertain behavior of male genital organs	neoplasms
189	P_HIERARCHICAL_scaled	NA	-0.00660473	0.0181249	0.993417	0.715559	logistic	92058	3377	88681	NA	NA	0		FALSE	FALSE	FALSE	1	Cancer of urinary organs (incl. kidney and bladder)	neoplasms
189.1	P_HIERARCHICAL_scaled	NA	0.0172206	0.0245918	1.01737	0.483768	logistic	90442	1761	88681	NA	NA	0		FALSE	FALSE	FALSE	0	Cancer of kidney and renal pelvis	neoplasms
189.11	P_HIERARCHICAL_scaled	NA	0.0124107	0.0258549	1.01249	0.631218	logistic	90271	1590	88681	NA	NA	0		FALSE	FALSE	FALSE	0	Malignant neoplasm of kidney, except pelvis	neoplasms
189.12	P_HIERARCHICAL_scaled	NA	-0.090751	0.0559785	0.913245	0.10498	logistic	89017	336	88681	NA	NA	0		FALSE	FALSE	FALSE	1	Malignant neoplasm of renal pelvis	neoplasms
189.2	P_HIERARCHICAL_scaled	NA	-0.0534941	0.0245023	0.947912	0.0290192	logistic	90494	1813	88681	NA	NA	0		TRUE	FALSE	TRUE	1	Cancer of bladder	neoplasms
189.21	P_HIERARCHICAL_scaled	NA	-0.0491117	0.0248784	0.952075	0.0483734	logistic	90437	1756	88681	NA	NA	0		TRUE	FALSE	FALSE	1	Malignant neoplasm of bladder	neoplasms
189.4	P_HIERARCHICAL_scaled	NA	-0.0121653	0.040142	0.987908	0.761847	logistic	89344	663	88681	NA	NA	0		FALSE	FALSE	FALSE	1	Malignant neoplasm of other urinary organs	neoplasms
190	P_HIERARCHICAL_scaled	NA	-0.0602481	0.0789528	0.941531	0.44541	logistic	87465	166	87299	NA	NA	0		FALSE	FALSE	FALSE	1	Cancer of eye	neoplasms
191	P_HIERARCHICAL_scaled	NA	0.104562	0.0230151	1.11022	5.54123e-06	logistic	89291	1992	87299	NA	NA	0		TRUE	TRUE	TRUE	0	Manlignant and unknown neoplasms of brain and nervous system	neoplasms
191.1	P_HIERARCHICAL_scaled	NA	0.0867827	0.0280676	1.09066	0.0019887	logistic	88624	1325	87299	NA	NA	0		TRUE	FALSE	TRUE	0	Cancer of brain and nervous system	neoplasms
191.11	P_HIERARCHICAL_scaled	NA	0.0916697	0.0294903	1.096	0.00188061	logistic	88499	1200	87299	NA	NA	0		TRUE	FALSE	TRUE	0	Cancer of brain	neoplasms
193	P_HIERARCHICAL_scaled	NA	-0.0403675	0.021678	0.960436	0.0625829	logistic	88037	2261	85776	NA	NA	0		FALSE	FALSE	FALSE	1	Thyroid cancer	neoplasms
194	P_HIERARCHICAL_scaled	NA	0.128646	0.0511882	1.13729	0.0119644	logistic	86173	397	85776	NA	NA	0		TRUE	FALSE	TRUE	0	Cancer of other endocrine glands	neoplasms
195	P_HIERARCHICAL_scaled	NA	0.00864639	0.0137987	1.00868	0.530915	logistic	68709	6263	62446	NA	NA	0		FALSE	FALSE	FALSE	0	Cancer, suspected or other	neoplasms
195.1	P_HIERARCHICAL_scaled	NA	0.00438956	0.0158065	1.0044	0.781237	logistic	67089	4643	62446	NA	NA	0		FALSE	FALSE	FALSE	0	Malignant neoplasm, other	neoplasms
195.3	P_HIERARCHICAL_scaled	NA	-0.0543306	0.0371382	0.947119	0.143487	logistic	63211	765	62446	NA	NA	0		FALSE	FALSE	FALSE	1	Malignant neoplasm of head, face, and neck	neoplasms
196	P_HIERARCHICAL_scaled	NA	0.013942	0.00982455	1.01404	0.155871	logistic	76036	13590	62446	NA	NA	0		FALSE	FALSE	FALSE	0	Radiotherapy	neoplasms
197	P_HIERARCHICAL_scaled	NA	0.0320022	0.00973952	1.03252	0.00101689	logistic	76295	13849	62446	NA	NA	0		TRUE	FALSE	TRUE	0	Chemotherapy	neoplasms
198	P_HIERARCHICAL_scaled	NA	0.0363888	0.0140626	1.03706	0.00966386	logistic	68384	5938	62446	NA	NA	0		TRUE	FALSE	TRUE	0	Secondary malignant neoplasm	neoplasms
198.1	P_HIERARCHICAL_scaled	NA	-0.0112739	0.0200033	0.988789	0.573026	logistic	65192	2746	62446	NA	NA	0		FALSE	FALSE	FALSE	1	Secondary malignancy of lymph nodes	neoplasms
198.2	P_HIERARCHICAL_scaled	NA	0.0433952	0.0262625	1.04435	0.0984597	logistic	64000	1554	62446	NA	NA	0		FALSE	FALSE	FALSE	0	Secondary malignancy of respiratory organs	neoplasms
198.3	P_HIERARCHICAL_scaled	NA	0.0606279	0.0307178	1.0625	0.0484148	logistic	63578	1132	62446	NA	NA	0		TRUE	FALSE	FALSE	0	Secondary malignant neoplasm of digestive systems	neoplasms
198.4	P_HIERARCHICAL_scaled	NA	0.0658415	0.0281308	1.06806	0.0192552	logistic	63795	1349	62446	NA	NA	0		TRUE	FALSE	TRUE	0	Secondary malignant neoplasm of liver	neoplasms
198.5	P_HIERARCHICAL_scaled	NA	0.0642359	0.0339605	1.06634	0.0585587	logistic	63368	922	62446	NA	NA	0		FALSE	FALSE	FALSE	0	Secondary malignancy of brain/spine	neoplasms
198.6	P_HIERARCHICAL_scaled	NA	0.0311063	0.0260751	1.0316	0.232888	logistic	64030	1584	62446	NA	NA	0		FALSE	FALSE	FALSE	0	Secondary malignancy of bone	neoplasms
198.7	P_HIERARCHICAL_scaled	NA	0.146834	0.08056	1.15816	0.0683549	logistic	62607	161	62446	NA	NA	0		FALSE	FALSE	FALSE	0	Secondary malignant neoplasm of skin	neoplasms
199	P_HIERARCHICAL_scaled	NA	0.0653082	0.0126063	1.06749	2.21161e-07	logistic	69906	7460	62446	NA	NA	0		TRUE	TRUE	TRUE	0	Neoplasm of uncertain behavior	neoplasms
199.4	P_HIERARCHICAL_scaled	NA	0.205684	0.0748248	1.22837	0.0059799	logistic	62632	186	62446	NA	NA	0		TRUE	FALSE	TRUE	0	Neurofibromatosis	neoplasms
200	P_HIERARCHICAL_scaled	NA	0.0410638	0.0288029	1.04192	0.15396	logistic	88081	1263	86818	NA	NA	0		FALSE	FALSE	FALSE	0	Myeloproliferative disease	neoplasms
200.1	P_HIERARCHICAL_scaled	NA	0.493355	0.0723614	1.6378	9.23596e-12	logistic	68116	196	67920	NA	NA	0		TRUE	TRUE	TRUE	0	Polycythemia vera	neoplasms
201	P_HIERARCHICAL_scaled	NA	-0.0261952	0.0447456	0.974145	0.558261	logistic	87336	518	86818	NA	NA	0		FALSE	FALSE	FALSE	1	Hodgkin's disease	neoplasms
202	P_HIERARCHICAL_scaled	NA	-0.00980946	0.0212562	0.990238	0.644449	logistic	89180	2362	86818	NA	NA	0		FALSE	FALSE	FALSE	1	Cancer of other lymphoid, histiocytic tissue	neoplasms
202.2	P_HIERARCHICAL_scaled	NA	-0.00965307	0.0230585	0.990393	0.675484	logistic	88818	2000	86818	NA	NA	0		FALSE	FALSE	FALSE	1	Non-Hodgkins lymphoma	neoplasms
202.21	P_HIERARCHICAL_scaled	NA	-0.0685466	0.0495036	0.93375	0.166151	logistic	87241	423	86818	NA	NA	0		FALSE	FALSE	FALSE	1	Nodular lymphoma	neoplasms
202.22	P_HIERARCHICAL_scaled	NA	0.19092	0.0515287	1.21036	0.00021129	logistic	87207	389	86818	NA	NA	0		TRUE	FALSE	TRUE	0	Reticulosarcoma	neoplasms
202.23	P_HIERARCHICAL_scaled	NA	0.0213615	0.179231	1.02159	0.90513	logistic	86850	32	86818	NA	NA	0		FALSE	FALSE	FALSE	0	Lymphosarcoma	neoplasms
202.24	P_HIERARCHICAL_scaled	NA	-0.137018	0.104282	0.871955	0.188875	logistic	86915	97	86818	NA	NA	0		FALSE	FALSE	FALSE	1	Large cell lymphoma	neoplasms
204	P_HIERARCHICAL_scaled	NA	-0.0929738	0.0258722	0.911217	0.000326174	logistic	88417	1599	86818	NA	NA	0		TRUE	FALSE	TRUE	1	Leukemia	neoplasms
204.1	P_HIERARCHICAL_scaled	NA	-0.0632584	0.0418246	0.938701	0.130414	logistic	87420	602	86818	NA	NA	0		FALSE	FALSE	FALSE	1	Lymphoid leukemia	neoplasms
204.11	P_HIERARCHICAL_scaled	NA	0.0364596	0.080754	1.03713	0.651636	logistic	86974	156	86818	NA	NA	0		FALSE	FALSE	FALSE	0	Lymphoid leukemia, acute	neoplasms
204.12	P_HIERARCHICAL_scaled	NA	-0.103986	0.050273	0.901238	0.0386005	logistic	87239	421	86818	NA	NA	0		TRUE	FALSE	FALSE	1	Lymphoid leukemia, chronic	neoplasms
204.2	P_HIERARCHICAL_scaled	NA	-0.196767	0.0543854	0.821382	0.000296864	logistic	87175	357	86818	NA	NA	0		TRUE	FALSE	TRUE	1	Myeloid leukemia	neoplasms
204.21	P_HIERARCHICAL_scaled	NA	-0.152045	0.064662	0.858949	0.0187035	logistic	87069	251	86818	NA	NA	0		TRUE	FALSE	TRUE	1	Myeloid leukemia, acute	neoplasms
204.22	P_HIERARCHICAL_scaled	NA	-0.150107	0.095532	0.860616	0.11612	logistic	86935	117	86818	NA	NA	0		FALSE	FALSE	FALSE	1	Myeloid leukemia, chronic	neoplasms
204.3	P_HIERARCHICAL_scaled	NA	-0.46122	0.172663	0.630514	0.00755752	logistic	86855	37	86818	NA	NA	0		TRUE	FALSE	TRUE	1	Monocytic leukemia	neoplasms
204.4	P_HIERARCHICAL_scaled	NA	-0.0533585	0.0398822	0.94804	0.180928	logistic	87478	660	86818	NA	NA	0		FALSE	FALSE	FALSE	1	Multiple myeloma	neoplasms
208	P_HIERARCHICAL_scaled	NA	0.00775178	0.00813387	1.00778	0.340578	logistic	89440	24013	65427	NA	NA	0		FALSE	FALSE	FALSE	0	Benign neoplasm of colon	neoplasms
209	P_HIERARCHICAL_scaled	NA	0.00828835	0.0498684	1.00832	0.867996	logistic	92755	420	92335	NA	NA	0		FALSE	FALSE	FALSE	0	Neuroendocrine tumors	neoplasms
210	P_HIERARCHICAL_scaled	NA	0.111388	0.0358088	1.11783	0.00186683	logistic	90793	807	89986	NA	NA	0		TRUE	FALSE	TRUE	0	Benign neoplasm of lip, oral cavity, and pharynx	neoplasms
211	P_HIERARCHICAL_scaled	NA	0.056892	0.0171844	1.05854	0.000930687	logistic	85589	3705	81884	NA	NA	0		TRUE	FALSE	TRUE	0	Benign neoplasm of other parts of digestive system	neoplasms
212	P_HIERARCHICAL_scaled	NA	0.206456	0.0366115	1.22931	1.70939e-08	logistic	92495	773	91722	NA	NA	0		TRUE	TRUE	TRUE	0	Benign neoplasm of respiratory and intrathoracic organs	neoplasms
213	P_HIERARCHICAL_scaled	NA	-0.00895713	0.034529	0.991083	0.79532	logistic	42935	882	42053	NA	NA	0		FALSE	FALSE	FALSE	1	Benign neoplasm of bone and articular cartilage	neoplasms
214	P_HIERARCHICAL_scaled	NA	0.050787	0.0168516	1.0521	0.00258016	logistic	87928	3806	84122	NA	NA	0		TRUE	FALSE	TRUE	0	Lipoma	neoplasms
214.1	P_HIERARCHICAL_scaled	NA	0.0526836	0.0211284	1.0541	0.0126491	logistic	86503	2381	84122	NA	NA	0		TRUE	FALSE	TRUE	0	Lipoma of skin and subcutaneous tissue	neoplasms
215	P_HIERARCHICAL_scaled	NA	0.0485469	0.021115	1.04974	0.0214954	logistic	86506	2384	84122	NA	NA	0		TRUE	FALSE	TRUE	0	Other benign neoplasm of connective and other soft tissue	neoplasms
216	P_HIERARCHICAL_scaled	NA	-0.0313124	0.00737051	0.969173	2.15361e-05	logistic	84959	30025	54934	NA	NA	0		TRUE	TRUE	TRUE	1	Benign neoplasm of skin	neoplasms
216.1	P_HIERARCHICAL_scaled	NA	-0.0572142	0.0108301	0.944392	1.27174e-07	logistic	65521	10587	54934	NA	NA	0		TRUE	TRUE	TRUE	1	Screening for malignant neoplasms of the skin	neoplasms
217	P_HIERARCHICAL_scaled	NA	-0.0130404	0.0125569	0.987044	0.299035	logistic	62508	7574	54934	NA	NA	0		FALSE	FALSE	FALSE	1	Vascular hamartomas and non-neoplastic nevi	neoplasms
217.1	P_HIERARCHICAL_scaled	NA	-0.009917	0.0126936	0.990132	0.434648	logistic	62331	7397	54934	NA	NA	0		FALSE	FALSE	FALSE	1	Nevus, non-neoplastic	neoplasms
218	P_HIERARCHICAL_scaled	NA	0.0609391	0.0148774	1.06283	4.20218e-05	logistic	77877	5545	72332	NA	NA	0		TRUE	FALSE	TRUE	0	Benign neoplasm of uterus	neoplasms
218.1	P_HIERARCHICAL_scaled	NA	0.0624261	0.0149536	1.06442	2.98439e-05	logistic	77813	5481	72332	NA	NA	0		TRUE	FALSE	TRUE	0	Uterine leiomyoma	neoplasms
218.2	P_HIERARCHICAL_scaled	NA	0.0304505	0.078544	1.03092	0.698248	logistic	72505	173	72332	NA	NA	0		FALSE	FALSE	FALSE	0	Other benign neoplasm of uterus	neoplasms
220	P_HIERARCHICAL_scaled	NA	0.0693144	0.0381489	1.07177	0.069226	logistic	69869	731	69138	NA	NA	0		FALSE	FALSE	FALSE	0	Benign neoplasm of ovary	neoplasms
221	P_HIERARCHICAL_scaled	NA	0.154083	0.0838955	1.16659	0.066268	logistic	68444	149	68295	NA	NA	0		FALSE	FALSE	FALSE	0	Benign neoplasm of other female genital organs	neoplasms
222	P_HIERARCHICAL_scaled	NA	-0.0281693	0.0778577	0.972224	0.717498	logistic	86723	169	86554	NA	NA	0		FALSE	FALSE	FALSE	1	Benign neoplasm of male genital organs	neoplasms
223	P_HIERARCHICAL_scaled	NA	-0.031233	0.0432548	0.96925	0.470252	logistic	42617	564	42053	NA	NA	0		FALSE	FALSE	FALSE	1	Benign neoplasm of kidney and other urinary organs	neoplasms
224	P_HIERARCHICAL_scaled	NA	0.0676117	0.0300563	1.06995	0.0244804	logistic	88459	1160	87299	NA	NA	0		TRUE	FALSE	TRUE	0	Benign neoplasm of eye	neoplasms
224.1	P_HIERARCHICAL_scaled	NA	0.049294	0.0317895	1.05053	0.120989	logistic	88336	1037	87299	NA	NA	0		FALSE	FALSE	FALSE	0	Benign neoplasm of eye, uveal	neoplasms
225	P_HIERARCHICAL_scaled	NA	0.0641168	0.0228819	1.06622	0.00507743	logistic	89327	2028	87299	NA	NA	0		TRUE	FALSE	TRUE	0	Benign neoplasm of brain and other parts of nervous system	neoplasms
225.1	P_HIERARCHICAL_scaled	NA	0.0530517	0.0234519	1.05448	0.0236882	logistic	89226	1927	87299	NA	NA	0		TRUE	FALSE	TRUE	0	Benign neoplasm of brain, cranial nerves, meninges	neoplasms
225.2	P_HIERARCHICAL_scaled	NA	0.107891	0.0896638	1.11393	0.228867	logistic	87429	130	87299	NA	NA	0		FALSE	FALSE	FALSE	0	Benign neoplasm of spinal cord, meninges	neoplasms
226	P_HIERARCHICAL_scaled	NA	0.112126	0.0397843	1.11865	0.00482707	logistic	86433	657	85776	NA	NA	0		TRUE	FALSE	TRUE	0	Benign neoplasm of thyroid glands	neoplasms
227	P_HIERARCHICAL_scaled	NA	0.0744894	0.0186552	1.07733	6.52555e-05	logistic	88843	3067	85776	NA	NA	0		TRUE	FALSE	TRUE	0	Benign neoplasm of other endocrine glands and related structures	neoplasms
227.1	P_HIERARCHICAL_scaled	NA	0.219669	0.0362001	1.24566	1.2935e-09	logistic	86568	792	85776	NA	NA	0		TRUE	TRUE	TRUE	0	Benign neoplasm of adrenal gland	neoplasms
227.2	P_HIERARCHICAL_scaled	NA	-0.0828458	0.0568416	0.920493	0.144982	logistic	86100	324	85776	NA	NA	0		FALSE	FALSE	FALSE	1	Benign neoplasm of parathyroid gland	neoplasms
227.3	P_HIERARCHICAL_scaled	NA	0.0332708	0.0229856	1.03383	0.147766	logistic	87780	2004	85776	NA	NA	0		FALSE	FALSE	FALSE	0	Benign neoplasm of pituitary gland and craniopharyngeal duct (pouch)	neoplasms
228	P_HIERARCHICAL_scaled	NA	0.0128477	0.0104862	1.01293	0.2205	logistic	89189	10930	78259	NA	NA	0		FALSE	FALSE	FALSE	0	Hemangioma and lymphangioma, any site	neoplasms
228.1	P_HIERARCHICAL_scaled	NA	-0.00137403	0.0111681	0.998627	0.902082	logistic	87732	9473	78259	NA	NA	0		FALSE	FALSE	FALSE	1	Hemangioma of skin and subcutaneous tissue	neoplasms
229	P_HIERARCHICAL_scaled	NA	-0.0373177	0.0259305	0.96337	0.15011	logistic	90615	1569	89046	NA	NA	0		FALSE	FALSE	FALSE	1	Benign neoplasm of unspecified sites	neoplasms
229.1	P_HIERARCHICAL_scaled	NA	-0.192604	0.172512	0.824808	0.264222	logistic	89082	36	89046	NA	NA	0		FALSE	FALSE	FALSE	1	Benign neoplasm of lymph nodes	neoplasms
230	P_HIERARCHICAL_scaled	NA	-0.319868	0.179529	0.726245	0.0747976	logistic	92812	33	92779	NA	NA	0		FALSE	FALSE	FALSE	1	Kaposi's sarcoma	neoplasms
240	P_HIERARCHICAL_scaled	NA	0.024149	0.0280357	1.02444	0.389037	logistic	65977	1383	64594	NA	NA	0		FALSE	FALSE	FALSE	0	Simple and unspecified goiter	endocrine/metabolic
241	P_HIERARCHICAL_scaled	NA	0.0502861	0.0115615	1.05157	1.36481e-05	logistic	74036	9442	64594	NA	NA	0		TRUE	TRUE	TRUE	0	Nontoxic nodular goiter	endocrine/metabolic
241.1	P_HIERARCHICAL_scaled	NA	0.067423	0.0126988	1.06975	1.0999e-07	logistic	72200	7606	64594	NA	NA	0		TRUE	TRUE	TRUE	0	Nontoxic uninodular goiter	endocrine/metabolic
241.2	P_HIERARCHICAL_scaled	NA	0.0595486	0.0137351	1.06136	1.45425e-05	logistic	70995	6401	64594	NA	NA	0		TRUE	TRUE	TRUE	0	Nontoxic multinodular goiter	endocrine/metabolic
242	P_HIERARCHICAL_scaled	NA	0.0827842	0.0183484	1.08631	6.42808e-06	logistic	67935	3341	64594	NA	NA	0		TRUE	TRUE	TRUE	0	Thyrotoxicosis with or without goiter	endocrine/metabolic
242.1	P_HIERARCHICAL_scaled	NA	0.0509387	0.0305503	1.05226	0.0954399	logistic	65741	1147	64594	NA	NA	0		FALSE	FALSE	FALSE	0	Graves' disease	endocrine/metabolic
242.2	P_HIERARCHICAL_scaled	NA	0.00198406	0.0667174	1.00199	0.976276	logistic	64839	245	64594	NA	NA	0		FALSE	FALSE	FALSE	0	Toxic multinodular goiter	endocrine/metabolic
242.3	P_HIERARCHICAL_scaled	NA	0.153863	0.062292	1.16633	0.01351	logistic	64863	269	64594	NA	NA	0		TRUE	FALSE	TRUE	0	Exophthalmos	endocrine/metabolic
242.31	P_HIERARCHICAL_scaled	NA	0.627599	0.157904	1.87311	7.05119e-05	logistic	64639	45	64594	NA	NA	0		TRUE	FALSE	TRUE	0	Thyrotoxic exophthalmos	endocrine/metabolic
244	P_HIERARCHICAL_scaled	NA	0.0601208	0.00925862	1.06196	8.38646e-11	logistic	80830	16236	64594	NA	NA	0		TRUE	TRUE	TRUE	0	Hypothyroidism	endocrine/metabolic
244.1	P_HIERARCHICAL_scaled	NA	0.0455332	0.0195562	1.04659	0.019895	logistic	67497	2903	64594	NA	NA	0		TRUE	FALSE	TRUE	0	Secondary hypothyroidism	endocrine/metabolic
244.2	P_HIERARCHICAL_scaled	NA	0.10544	0.0158739	1.1112	3.08743e-11	logistic	69123	4529	64594	NA	NA	0		TRUE	TRUE	TRUE	0	Acquired hypothyroidism	endocrine/metabolic
244.3	P_HIERARCHICAL_scaled	NA	-0.311037	0.101562	0.732687	0.00219461	logistic	64698	104	64594	NA	NA	0		TRUE	FALSE	TRUE	1	Iodine hypothyroidism	endocrine/metabolic
244.4	P_HIERARCHICAL_scaled	NA	0.0634887	0.0094744	1.06555	2.06882e-11	logistic	79928	15334	64594	NA	NA	0		TRUE	TRUE	TRUE	0	Hypothyroidism NOS	endocrine/metabolic
244.5	P_HIERARCHICAL_scaled	NA	-0.141551	0.0883276	0.868011	0.10903	logistic	64729	135	64594	NA	NA	0		FALSE	FALSE	FALSE	1	Congenital hypothyroidism	endocrine/metabolic
245	P_HIERARCHICAL_scaled	NA	0.0647414	0.0187433	1.06688	0.000552109	logistic	67750	3156	64594	NA	NA	0		TRUE	FALSE	TRUE	0	Thyroiditis	endocrine/metabolic
245.1	P_HIERARCHICAL_scaled	NA	-0.304303	0.0833557	0.737637	0.00026157	logistic	64743	149	64594	NA	NA	0		TRUE	FALSE	TRUE	1	Thyroiditis, acute and subacute	endocrine/metabolic
245.2	P_HIERARCHICAL_scaled	NA	0.092008	0.020908	1.09637	1.07943e-05	logistic	67124	2530	64594	NA	NA	0		TRUE	TRUE	TRUE	0	Chronic thyroiditis	endocrine/metabolic
245.21	P_HIERARCHICAL_scaled	NA	0.0983969	0.0210171	1.1034	2.84417e-06	logistic	67097	2503	64594	NA	NA	0		TRUE	TRUE	TRUE	0	Chronic lymphocytic thyroiditis	endocrine/metabolic
246	P_HIERARCHICAL_scaled	NA	0.0222903	0.0164952	1.02254	0.176593	logistic	68823	4229	64594	NA	NA	0		FALSE	FALSE	FALSE	0	Other disorders of thyroid	endocrine/metabolic
246.2	P_HIERARCHICAL_scaled	NA	0.155572	0.0600497	1.16833	0.00957765	logistic	64887	293	64594	NA	NA	0		TRUE	FALSE	TRUE	0	Thyroid cyst	endocrine/metabolic
246.7	P_HIERARCHICAL_scaled	NA	0.0839101	0.0311501	1.08753	0.00706559	logistic	65694	1100	64594	NA	NA	0		TRUE	FALSE	TRUE	0	Abnormal results of function study of thyroid	endocrine/metabolic
249	P_HIERARCHICAL_scaled	NA	0.123497	0.0219671	1.13145	1.88846e-08	logistic	67915	2246	65669	NA	NA	0		TRUE	TRUE	TRUE	0	Secondary diabetes mellitus	endocrine/metabolic
250	P_HIERARCHICAL_scaled	NA	0.0858301	0.00977407	1.08962	1.61436e-18	logistic	80065	14396	65669	NA	NA	0		TRUE	TRUE	TRUE	0	Diabetes mellitus	endocrine/metabolic
250.1	P_HIERARCHICAL_scaled	NA	0.119722	0.0197318	1.12718	1.2994e-09	logistic	68461	2792	65669	NA	NA	0		TRUE	TRUE	TRUE	0	Type 1 diabetes	endocrine/metabolic
250.11	P_HIERARCHICAL_scaled	NA	0.201522	0.0745248	1.22326	0.00684916	logistic	65852	183	65669	NA	NA	0		TRUE	FALSE	TRUE	0	Type 1 diabetes with ketoacidosis	endocrine/metabolic
250.12	P_HIERARCHICAL_scaled	NA	0.118747	0.0531296	1.12608	0.025415	logistic	66030	361	65669	NA	NA	0		TRUE	FALSE	TRUE	0	Type 1 diabetes with renal manifestations	endocrine/metabolic
250.13	P_HIERARCHICAL_scaled	NA	0.0666588	0.0522147	1.06893	0.201733	logistic	66044	375	65669	NA	NA	0		FALSE	FALSE	FALSE	0	Type 1 diabetes with ophthalmic manifestations	endocrine/metabolic
250.14	P_HIERARCHICAL_scaled	NA	0.252236	0.0416825	1.2869	1.4363e-09	logistic	66260	591	65669	NA	NA	0		TRUE	TRUE	TRUE	0	Type 1 diabetes with neurological manifestations	endocrine/metabolic
250.15	P_HIERARCHICAL_scaled	NA	0.253246	0.0696442	1.2882	0.000276608	logistic	65880	211	65669	NA	NA	0		TRUE	FALSE	TRUE	0	Diabetes type 1 with peripheral circulatory disorders	endocrine/metabolic
250.2	P_HIERARCHICAL_scaled	NA	0.0867435	0.00989129	1.09062	1.79166e-18	logistic	79733	14064	65669	NA	NA	0		TRUE	TRUE	TRUE	0	Type 2 diabetes	endocrine/metabolic
250.21	P_HIERARCHICAL_scaled	NA	0.323915	0.0691205	1.38253	2.78273e-06	logistic	65881	212	65669	NA	NA	0		TRUE	TRUE	TRUE	0	Type 2 diabetes with ketoacidosis	endocrine/metabolic
250.22	P_HIERARCHICAL_scaled	NA	0.0745845	0.0180138	1.07744	3.46698e-05	logistic	69246	3577	65669	NA	NA	0		TRUE	FALSE	TRUE	0	Type 2 diabetes with renal manifestations	endocrine/metabolic
250.23	P_HIERARCHICAL_scaled	NA	0.137635	0.028509	1.14756	1.38075e-06	logistic	66994	1325	65669	NA	NA	0		TRUE	TRUE	TRUE	0	Type 2 diabetes with ophthalmic manifestations	endocrine/metabolic
250.24	P_HIERARCHICAL_scaled	NA	0.168848	0.0176431	1.18394	1.06661e-21	logistic	69371	3702	65669	NA	NA	0		TRUE	TRUE	TRUE	0	Type 2 diabetes with neurological manifestations	endocrine/metabolic
250.25	P_HIERARCHICAL_scaled	NA	0.117958	0.0225424	1.1252	1.67026e-07	logistic	67873	2204	65669	NA	NA	0		TRUE	TRUE	TRUE	0	Diabetes type 2 with peripheral circulatory disorders	endocrine/metabolic
250.3	P_HIERARCHICAL_scaled	NA	0.0795322	0.0157642	1.08278	4.53237e-07	logistic	70252	4583	65669	NA	NA	0		TRUE	TRUE	TRUE	0	Insulin pump user	endocrine/metabolic
250.4	P_HIERARCHICAL_scaled	NA	0.0368238	0.0102339	1.03751	0.000320402	logistic	78045	12376	65669	NA	NA	0		TRUE	FALSE	TRUE	0	Abnormal glucose	endocrine/metabolic
250.41	P_HIERARCHICAL_scaled	NA	-0.00118332	0.0164991	0.998817	0.942825	logistic	69817	4148	65669	NA	NA	0		FALSE	FALSE	FALSE	1	Impaired fasting glucose	endocrine/metabolic
250.42	P_HIERARCHICAL_scaled	NA	0.053641	0.0112644	1.05511	1.91677e-06	logistic	75408	9739	65669	NA	NA	0		TRUE	TRUE	TRUE	0	Other abnormal glucose	endocrine/metabolic
250.5	P_HIERARCHICAL_scaled	NA	0.149197	0.0915569	1.1609	0.103196	logistic	65790	121	65669	NA	NA	0		FALSE	FALSE	FALSE	0	Glycosuria or Acetonuria	endocrine/metabolic
250.6	P_HIERARCHICAL_scaled	NA	0.151502	0.021013	1.16358	5.59864e-13	logistic	68189	2520	65669	NA	NA	0		TRUE	TRUE	TRUE	0	Polyneuropathy in diabetes	endocrine/metabolic
250.7	P_HIERARCHICAL_scaled	NA	0.0850313	0.0282464	1.08875	0.00260952	logistic	79725	1328	78397	NA	NA	0		TRUE	FALSE	TRUE	0	Diabetic retinopathy	endocrine/metabolic
251	P_HIERARCHICAL_scaled	NA	-0.234755	0.112108	0.790765	0.0362597	logistic	74699	84	74615	NA	NA	0		TRUE	FALSE	FALSE	1	Other disorders of pancreatic internal secretion	endocrine/metabolic
251.1	P_HIERARCHICAL_scaled	NA	0.190075	0.0261554	1.20934	3.67197e-13	logistic	57326	1545	55781	NA	NA	0		TRUE	TRUE	TRUE	0	Hypoglycemia	endocrine/metabolic
251.8	P_HIERARCHICAL_scaled	NA	NA	NA	NA	NA	logistic	74632	17	74615	NA	NA	0	[Error: < 20 cases or controls]	NA	NA	NA	0	Abnormality of secretion of glucagon or gastrin	endocrine/metabolic
252	P_HIERARCHICAL_scaled	NA	0.0360923	0.0187908	1.03675	0.0547641	logistic	77737	3122	74615	NA	NA	0		FALSE	FALSE	FALSE	0	Disorders of parathyroid gland	endocrine/metabolic
252.1	P_HIERARCHICAL_scaled	NA	0.0382203	0.019195	1.03896	0.0464639	logistic	77604	2989	74615	NA	NA	0		TRUE	FALSE	FALSE	0	Hyperparathyroidism	endocrine/metabolic
252.2	P_HIERARCHICAL_scaled	NA	0.00782835	0.0518623	1.00786	0.880019	logistic	75006	391	74615	NA	NA	0		FALSE	FALSE	FALSE	0	Hypoparathyroidism	endocrine/metabolic
253	P_HIERARCHICAL_scaled	NA	0.0895193	0.0169171	1.09365	1.21225e-07	logistic	78421	3806	74615	NA	NA	0		TRUE	TRUE	TRUE	0	Disorders of the pituitary gland and its hypothalamic control	endocrine/metabolic
253.1	P_HIERARCHICAL_scaled	NA	0.165329	0.0252629	1.17978	5.97515e-11	logistic	76292	1677	74615	NA	NA	0		TRUE	TRUE	TRUE	0	Pituitary hyperfunction	endocrine/metabolic
253.11	P_HIERARCHICAL_scaled	NA	0.0833952	0.065481	1.08697	0.202813	logistic	74859	244	74615	NA	NA	0		FALSE	FALSE	FALSE	0	Acromegaly and gigantism	endocrine/metabolic
253.2	P_HIERARCHICAL_scaled	NA	0.00492299	0.0300766	1.00494	0.869982	logistic	75779	1164	74615	NA	NA	0		FALSE	FALSE	FALSE	0	Pituitary hypofunction	endocrine/metabolic
253.3	P_HIERARCHICAL_scaled	NA	0.110499	0.0560429	1.11684	0.0486461	logistic	74950	335	74615	NA	NA	0		TRUE	FALSE	FALSE	0	Diabetes insipidus	endocrine/metabolic
253.4	P_HIERARCHICAL_scaled	NA	-0.0184243	0.0490875	0.981744	0.707411	logistic	75046	431	74615	NA	NA	0		FALSE	FALSE	FALSE	1	Anterior pituitary disorders	endocrine/metabolic
253.5	P_HIERARCHICAL_scaled	NA	-0.12776	0.0751925	0.880065	0.0892991	logistic	74801	186	74615	NA	NA	0		FALSE	FALSE	FALSE	1	Pituitary dwarfism	endocrine/metabolic
253.7	P_HIERARCHICAL_scaled	NA	0.0671171	0.0483232	1.06942	0.164857	logistic	75060	445	74615	NA	NA	0		FALSE	FALSE	FALSE	0	Other disorders of neurohypophysis	endocrine/metabolic
254	P_HIERARCHICAL_scaled	NA	0.382355	0.108291	1.46573	0.000414307	logistic	74707	92	74615	NA	NA	0		TRUE	FALSE	TRUE	0	Diseases of thymus gland	endocrine/metabolic
255	P_HIERARCHICAL_scaled	NA	0.109036	0.0171948	1.1152	2.27923e-10	logistic	78301	3686	74615	NA	NA	0		TRUE	TRUE	TRUE	0	Disorders of adrenal glands	endocrine/metabolic
255.1	P_HIERARCHICAL_scaled	NA	0.113757	0.0368609	1.12048	0.00202786	logistic	75391	776	74615	NA	NA	0		TRUE	FALSE	TRUE	0	Adrenal hyperfunction	endocrine/metabolic
255.11	P_HIERARCHICAL_scaled	NA	0.0714315	0.0417847	1.07404	0.0873558	logistic	75218	603	74615	NA	NA	0		FALSE	FALSE	FALSE	0	Cushing's syndrome	endocrine/metabolic
255.12	P_HIERARCHICAL_scaled	NA	0.244562	0.0883212	1.27706	0.00562279	logistic	74749	134	74615	NA	NA	0		TRUE	FALSE	TRUE	0	Hyperaldosteronism	endocrine/metabolic
255.13	P_HIERARCHICAL_scaled	NA	NA	NA	NA	NA	logistic	74629	14	74615	NA	NA	0	[Error: < 20 cases or controls]	NA	NA	NA	0	Medulloadrenal hyperfunction	endocrine/metabolic
255.2	P_HIERARCHICAL_scaled	NA	0.105531	0.0246407	1.1113	1.84565e-05	logistic	76354	1739	74615	NA	NA	0		TRUE	TRUE	TRUE	0	Adrenal hypofunction	endocrine/metabolic
255.21	P_HIERARCHICAL_scaled	NA	0.097876	0.0256151	1.10283	0.000132896	logistic	76221	1606	74615	NA	NA	0		TRUE	FALSE	TRUE	0	Glucocorticoid deficiency	endocrine/metabolic
255.22	P_HIERARCHICAL_scaled	NA	NA	NA	NA	NA	logistic	74631	16	74615	NA	NA	0	[Error: < 20 cases or controls]	NA	NA	NA	0	Mineralocorticoid deficiency	endocrine/metabolic
255.3	P_HIERARCHICAL_scaled	NA	-0.110339	0.119801	0.89553	0.357041	logistic	74688	73	74615	NA	NA	0		FALSE	FALSE	FALSE	1	Adrenogenital disorders	endocrine/metabolic
256	P_HIERARCHICAL_scaled	NA	0.0641155	0.0270059	1.06622	0.0175903	logistic	76146	1531	74615	NA	NA	0		TRUE	FALSE	TRUE	0	Ovarian dysfunction	endocrine/metabolic
256.1	P_HIERARCHICAL_scaled	NA	NA	NA	NA	NA	logistic	74633	18	74615	NA	NA	0	[Error: < 20 cases or controls]	NA	NA	NA	0	Hyperestrogenism	endocrine/metabolic
256.4	P_HIERARCHICAL_scaled	NA	0.103776	0.0294298	1.10935	0.00042153	logistic	75909	1294	74615	NA	NA	0		TRUE	FALSE	TRUE	0	Polycystic ovaries	endocrine/metabolic
257	P_HIERARCHICAL_scaled	NA	0.112515	0.0224279	1.11909	5.25569e-07	logistic	76768	2153	74615	NA	NA	0		TRUE	TRUE	TRUE	0	Testicular dysfunction	endocrine/metabolic
257.1	P_HIERARCHICAL_scaled	NA	0.113711	0.022505	1.12043	4.35608e-07	logistic	76752	2137	74615	NA	NA	0		TRUE	TRUE	TRUE	0	Testicular hypofunction	endocrine/metabolic
258	P_HIERARCHICAL_scaled	NA	0.0114428	0.077196	1.01151	0.882161	logistic	74790	175	74615	NA	NA	0		FALSE	FALSE	FALSE	0	Iatrogenic endocrine disorders	endocrine/metabolic
258.1	P_HIERARCHICAL_scaled	NA	-0.164504	0.0798008	0.848315	0.0392621	logistic	74782	167	74615	NA	NA	0		TRUE	FALSE	FALSE	1	Postablative ovarian failure	endocrine/metabolic
259	P_HIERARCHICAL_scaled	NA	0.188445	0.0267751	1.20737	1.94948e-12	logistic	76084	1469	74615	NA	NA	0		TRUE	TRUE	TRUE	0	Other endocrine disorders	endocrine/metabolic
259.1	P_HIERARCHICAL_scaled	NA	0.255058	0.0758326	1.29054	0.000769781	logistic	74795	180	74615	NA	NA	0		TRUE	FALSE	TRUE	0	Nonspecific abnormal results of other endocrine function study	endocrine/metabolic
259.2	P_HIERARCHICAL_scaled	NA	-0.165249	0.118502	0.847683	0.163172	logistic	74692	77	74615	NA	NA	0		FALSE	FALSE	FALSE	1	Carcinoid syndrome	endocrine/metabolic
259.3	P_HIERARCHICAL_scaled	NA	-0.10848	0.193097	0.897197	0.574259	logistic	74644	29	74615	NA	NA	0		FALSE	FALSE	FALSE	1	Delay in sexual development and puberty NEC	endocrine/metabolic
259.4	P_HIERARCHICAL_scaled	NA	NA	NA	NA	NA	logistic	74619	4	74615	NA	NA	0	[Error: < 20 cases or controls]	NA	NA	NA	0	Precocious sexual development and puberty NEC	endocrine/metabolic
259.8	P_HIERARCHICAL_scaled	NA	0.0767248	0.151109	1.07974	0.611634	logistic	74662	47	74615	NA	NA	0		FALSE	FALSE	FALSE	0	Polyglandular activity in multiple endocrine adenomatosis	endocrine/metabolic
260	P_HIERARCHICAL_scaled	NA	0.0958879	0.0154448	1.10064	5.35213e-10	logistic	67485	4715	62770	NA	NA	0		TRUE	TRUE	TRUE	0	Protein-calorie malnutrition	endocrine/metabolic
260.1	P_HIERARCHICAL_scaled	NA	0.123166	0.0586556	1.13107	0.035745	logistic	63071	301	62770	NA	NA	0		TRUE	FALSE	FALSE	0	Cachexia	endocrine/metabolic
260.2	P_HIERARCHICAL_scaled	NA	0.117493	0.0335045	1.12467	0.000453565	logistic	63702	932	62770	NA	NA	0		TRUE	FALSE	TRUE	0	severe protein-calorie malnutrition	endocrine/metabolic
260.21	P_HIERARCHICAL_scaled	NA	NA	NA	NA	NA	logistic	62787	17	62770	NA	NA	0	[Error: < 20 cases or controls]	NA	NA	NA	0	Kwashiorkor	endocrine/metabolic
260.22	P_HIERARCHICAL_scaled	NA	-0.12185	0.0868718	0.885281	0.160724	logistic	62908	138	62770	NA	NA	0		FALSE	FALSE	FALSE	1	Nutritional marasmus	endocrine/metabolic
260.3	P_HIERARCHICAL_scaled	NA	0.134746	0.0251986	1.14425	8.92512e-08	logistic	64471	1701	62770	NA	NA	0		TRUE	TRUE	TRUE	0	Adult failure to thrive	endocrine/metabolic
260.6	P_HIERARCHICAL_scaled	NA	0.143866	0.0283263	1.15473	3.79633e-07	logistic	64102	1332	62770	NA	NA	0		TRUE	TRUE	TRUE	0	Anorexia	endocrine/metabolic
260.7	P_HIERARCHICAL_scaled	NA	0.0930709	0.0797049	1.09754	0.24293	logistic	62934	164	62770	NA	NA	0		FALSE	FALSE	FALSE	0	Polyphagia	endocrine/metabolic
261	P_HIERARCHICAL_scaled	NA	0.0492944	0.00892286	1.05053	3.30419e-08	logistic	79489	16719	62770	NA	NA	0		TRUE	TRUE	TRUE	0	Vitamin deficiency	endocrine/metabolic
261.1	P_HIERARCHICAL_scaled	NA	0.461015	0.114092	1.58568	5.32878e-05	logistic	62849	79	62770	NA	NA	0		TRUE	FALSE	TRUE	0	Vitamin A deficiency	endocrine/metabolic
261.2	P_HIERARCHICAL_scaled	NA	0.0301102	0.0157991	1.03057	0.0566733	logistic	67269	4499	62770	NA	NA	0		FALSE	FALSE	FALSE	0	Vitamin B-complex deficiencies	endocrine/metabolic
261.3	P_HIERARCHICAL_scaled	NA	-0.461463	0.14912	0.630361	0.00197099	logistic	62820	50	62770	NA	NA	0		TRUE	FALSE	TRUE	1	Vitamin C deficiencies	endocrine/metabolic
261.4	P_HIERARCHICAL_scaled	NA	0.0586914	0.00969908	1.06045	1.43737e-09	logistic	76368	13598	62770	NA	NA	0		TRUE	TRUE	TRUE	0	Vitamin D deficiency	endocrine/metabolic
261.41	P_HIERARCHICAL_scaled	NA	0.242712	0.0730566	1.2747	0.000892973	logistic	62966	196	62770	NA	NA	0		TRUE	FALSE	TRUE	0	Rickets or osteomalacia	endocrine/metabolic
262	P_HIERARCHICAL_scaled	NA	0.0662103	0.0227312	1.06845	0.00358259	logistic	64861	2091	62770	NA	NA	0		TRUE	FALSE	TRUE	0	Mineral deficiency NEC	endocrine/metabolic
263	P_HIERARCHICAL_scaled	NA	0.070412	0.0183839	1.07295	0.000128096	logistic	66023	3253	62770	NA	NA	0		TRUE	FALSE	TRUE	0	Other nutritional deficiency	endocrine/metabolic
264	P_HIERARCHICAL_scaled	NA	0.228462	0.0570753	1.25667	6.25933e-05	logistic	63090	320	62770	NA	NA	0		TRUE	FALSE	TRUE	0	Lack of normal physiological development	endocrine/metabolic
264.1	P_HIERARCHICAL_scaled	NA	0.153637	0.152938	1.16607	0.315105	logistic	62820	50	62770	NA	NA	0		FALSE	FALSE	FALSE	0	Short stature	endocrine/metabolic
264.2	P_HIERARCHICAL_scaled	NA	0.171469	0.0854988	1.18705	0.0449088	logistic	62911	141	62770	NA	NA	0		TRUE	FALSE	FALSE	0	Failure to thrive (childhood)	endocrine/metabolic
264.3	P_HIERARCHICAL_scaled	NA	NA	NA	NA	NA	logistic	62776	6	62770	NA	NA	0	[Error: < 20 cases or controls]	NA	NA	NA	0	Delayed milestones	endocrine/metabolic
264.9	P_HIERARCHICAL_scaled	NA	0.231482	0.101401	1.26047	0.0224393	logistic	62874	104	62770	NA	NA	0		TRUE	FALSE	TRUE	0	Lack of normal physiological development, unspecified	endocrine/metabolic
269	P_HIERARCHICAL_scaled	NA	0.0314253	0.0196207	1.03192	0.109235	logistic	81985	2771	79214	NA	NA	0		FALSE	FALSE	FALSE	0	Proteinuria	endocrine/metabolic
270	P_HIERARCHICAL_scaled	NA	-0.00235579	0.0142915	0.997647	0.869071	logistic	84670	5456	79214	NA	NA	0		FALSE	FALSE	FALSE	1	Disorders of protein plasma/amino-acid transport and metabolism	endocrine/metabolic
270.1	P_HIERARCHICAL_scaled	NA	0.106598	0.0646711	1.11249	0.0992881	logistic	79463	249	79214	NA	NA	0		FALSE	FALSE	FALSE	0	Disturbances of amino-acid transport	endocrine/metabolic
270.11	P_HIERARCHICAL_scaled	NA	0.149897	0.0763346	1.16171	0.0495669	logistic	79393	179	79214	NA	NA	0		TRUE	FALSE	FALSE	0	Disturbances of sulphur-bearing amino-acid metabolism	endocrine/metabolic
270.12	P_HIERARCHICAL_scaled	NA	NA	NA	NA	NA	logistic	79221	7	79214	NA	NA	0	[Error: < 20 cases or controls]	NA	NA	NA	0	Phenylketonuria [PKU]	endocrine/metabolic
270.2	P_HIERARCHICAL_scaled	NA	0.0586545	0.10178	1.06041	0.56442	logistic	79314	100	79214	NA	NA	0		FALSE	FALSE	FALSE	0	Disorders of amino-acid metabolism	endocrine/metabolic
270.21	P_HIERARCHICAL_scaled	NA	0.142191	0.116526	1.1528	0.222368	logistic	79291	77	79214	NA	NA	0		FALSE	FALSE	FALSE	0	Disorders of urea cycle metabolism	endocrine/metabolic
270.3	P_HIERARCHICAL_scaled	NA	-0.0115265	0.0146815	0.98854	0.432393	logistic	84369	5155	79214	NA	NA	0		FALSE	FALSE	FALSE	1	Disorders of plasma protein metabolism	endocrine/metabolic
270.31	P_HIERARCHICAL_scaled	NA	0.0161313	0.0336183	1.01626	0.631343	logistic	80134	920	79214	NA	NA	0		FALSE	FALSE	FALSE	0	Polyclonal hypergammaglobulinemia	endocrine/metabolic
270.32	P_HIERARCHICAL_scaled	NA	-0.0157778	0.0229884	0.984346	0.492499	logistic	81259	2045	79214	NA	NA	0		FALSE	FALSE	FALSE	1	Paraproteinemia	endocrine/metabolic
270.33	P_HIERARCHICAL_scaled	NA	0.0213787	0.0384219	1.02161	0.577924	logistic	79927	713	79214	NA	NA	0		FALSE	FALSE	FALSE	0	Amyloidosis	endocrine/metabolic
270.34	P_HIERARCHICAL_scaled	NA	0.123878	0.0913944	1.13188	0.175282	logistic	79338	124	79214	NA	NA	0		FALSE	FALSE	FALSE	0	Alpha-1-antitrypsin deficiency	endocrine/metabolic
270.35	P_HIERARCHICAL_scaled	NA	-0.24496	0.11514	0.782736	0.0333791	logistic	79293	79	79214	NA	NA	0		TRUE	FALSE	FALSE	1	Macroglobulinemia	endocrine/metabolic
270.38	P_HIERARCHICAL_scaled	NA	-0.0309633	0.0214154	0.969511	0.148221	logistic	81526	2312	79214	NA	NA	0		FALSE	FALSE	FALSE	1	Other specified disorders of plasma protein metabolism	endocrine/metabolic
271	P_HIERARCHICAL_scaled	NA	0.0603856	0.0137881	1.06225	1.18937e-05	logistic	91387	5849	85538	NA	NA	0		TRUE	TRUE	TRUE	0	Disorders of carbohydrate transport and metabolism	endocrine/metabolic
271.3	P_HIERARCHICAL_scaled	NA	0.0577575	0.0138995	1.05946	3.24777e-05	logistic	91289	5751	85538	NA	NA	0		TRUE	FALSE	TRUE	0	Intestinal disaccharidase deficiencies and disaccharide malabsorption	endocrine/metabolic
271.9	P_HIERARCHICAL_scaled	NA	0.15476	0.0928972	1.16738	0.0957273	logistic	85658	120	85538	NA	NA	0		FALSE	FALSE	FALSE	0	Other disorders of carbohydrate transport and metabolism	endocrine/metabolic
272	P_HIERARCHICAL_scaled	NA	0.0349608	0.00822252	1.03558	2.12022e-05	logistic	86428	44570	41858	NA	NA	0		TRUE	TRUE	TRUE	0	Disorders of lipoid metabolism	endocrine/metabolic
272.1	P_HIERARCHICAL_scaled	NA	0.0341058	0.00822546	1.03469	3.37788e-05	logistic	86387	44529	41858	NA	NA	0		TRUE	FALSE	TRUE	0	Hyperlipidemia	endocrine/metabolic
272.11	P_HIERARCHICAL_scaled	NA	0.0492101	0.00975075	1.05044	4.4927e-07	logistic	68223	26365	41858	NA	NA	0		TRUE	TRUE	TRUE	0	Hypercholesterolemia	endocrine/metabolic
272.12	P_HIERARCHICAL_scaled	NA	0.0622611	0.0227665	1.06424	0.0062425	logistic	44148	2290	41858	NA	NA	0		TRUE	FALSE	TRUE	0	Hyperglyceridemia	endocrine/metabolic
272.13	P_HIERARCHICAL_scaled	NA	0.049363	0.0121509	1.0506	4.85503e-05	logistic	54086	12228	41858	NA	NA	0		TRUE	FALSE	TRUE	0	Mixed hyperlipidemia	endocrine/metabolic
272.14	P_HIERARCHICAL_scaled	NA	-0.0746285	0.123196	0.928088	0.544667	logistic	41931	73	41858	NA	NA	0		FALSE	FALSE	FALSE	1	Hyperchylomicronemia	endocrine/metabolic
272.9	P_HIERARCHICAL_scaled	NA	0.159218	0.0290322	1.17259	4.1541e-08	logistic	43304	1446	41858	NA	NA	0		TRUE	TRUE	TRUE	0	Unspecified disorder of lipoid metabolism	endocrine/metabolic
274	P_HIERARCHICAL_scaled	NA	0.0632645	0.0135317	1.06531	2.93542e-06	logistic	91038	6512	84526	NA	NA	0		TRUE	TRUE	TRUE	0	Gout and other crystal arthropathies	endocrine/metabolic
274.1	P_HIERARCHICAL_scaled	NA	0.0596299	0.0148746	1.06144	6.10194e-05	logistic	89807	5281	84526	NA	NA	0		TRUE	FALSE	TRUE	0	Gout	endocrine/metabolic
274.11	P_HIERARCHICAL_scaled	NA	0.0353414	0.0195994	1.03597	0.0713593	logistic	87393	2867	84526	NA	NA	0		FALSE	FALSE	FALSE	0	Gouty arthropathy	endocrine/metabolic
274.2	P_HIERARCHICAL_scaled	NA	0.0713541	0.025173	1.07396	0.00458908	logistic	86236	1710	84526	NA	NA	0		TRUE	FALSE	TRUE	0	Crystal arthropathies	endocrine/metabolic
274.21	P_HIERARCHICAL_scaled	NA	0.0711482	0.0266243	1.07374	0.00753322	logistic	86048	1522	84526	NA	NA	0		TRUE	FALSE	TRUE	0	Chondrocalcinosis	endocrine/metabolic
275	P_HIERARCHICAL_scaled	NA	0.0608982	0.0120529	1.06279	4.35844e-07	logistic	89364	7910	81454	NA	NA	0		TRUE	TRUE	TRUE	0	Disorders of mineral metabolism	endocrine/metabolic
275.1	P_HIERARCHICAL_scaled	NA	0.073721	0.0309125	1.07651	0.017087	logistic	82545	1091	81454	NA	NA	0		TRUE	FALSE	TRUE	0	Disorders of iron metabolism	hematopoietic
275.11	P_HIERARCHICAL_scaled	NA	0.00666085	0.0432683	1.00668	0.877655	logistic	82009	555	81454	NA	NA	0		FALSE	FALSE	FALSE	0	Hereditary hemochromatosis	hematopoietic
275.2	P_HIERARCHICAL_scaled	NA	-0.222177	0.152206	0.800774	0.144368	logistic	81500	46	81454	NA	NA	0		FALSE	FALSE	FALSE	1	Disorders of copper metabolism	endocrine/metabolic
275.3	P_HIERARCHICAL_scaled	NA	0.0926392	0.0220545	1.09707	2.66365e-05	logistic	83644	2190	81454	NA	NA	0		TRUE	TRUE	TRUE	0	Disorders of magnesium metabolism	endocrine/metabolic
275.5	P_HIERARCHICAL_scaled	NA	0.0645455	0.0182674	1.06667	0.000410299	logistic	84695	3241	81454	NA	NA	0		TRUE	FALSE	TRUE	0	Disorders of calcium/phosphorus metabolism	endocrine/metabolic
275.51	P_HIERARCHICAL_scaled	NA	0.05306	0.0328578	1.05449	0.106345	logistic	82422	968	81454	NA	NA	0		FALSE	FALSE	FALSE	0	Hypocalcemia	endocrine/metabolic
275.53	P_HIERARCHICAL_scaled	NA	0.104689	0.0279565	1.11037	0.000180592	logistic	82795	1341	81454	NA	NA	0		TRUE	FALSE	TRUE	0	Disorders of phosphorus metabolism	endocrine/metabolic
275.6	P_HIERARCHICAL_scaled	NA	0.091559	0.0211902	1.09588	1.55447e-05	logistic	83864	2410	81454	NA	NA	0		TRUE	TRUE	TRUE	0	Hypercalcemia	endocrine/metabolic
276	P_HIERARCHICAL_scaled	NA	0.0699887	0.00856009	1.0725	2.93032e-16	logistic	83733	19233	64500	NA	NA	0		TRUE	TRUE	TRUE	0	Disorders of fluid, electrolyte, and acid-base balance	endocrine/metabolic
276.1	P_HIERARCHICAL_scaled	NA	0.0840284	0.00952557	1.08766	1.13084e-18	logistic	79326	14826	64500	NA	NA	0		TRUE	TRUE	TRUE	0	Electrolyte imbalance	endocrine/metabolic
276.11	P_HIERARCHICAL_scaled	NA	0.1186	0.0312752	1.12592	0.000149351	logistic	65599	1099	64500	NA	NA	0		TRUE	FALSE	TRUE	0	Hyperosmolality and/or hypernatremia	endocrine/metabolic
276.12	P_HIERARCHICAL_scaled	NA	0.0916797	0.0141075	1.09601	8.10576e-11	logistic	70487	5987	64500	NA	NA	0		TRUE	TRUE	TRUE	0	Hyposmolality and/or hyponatremia	endocrine/metabolic
276.13	P_HIERARCHICAL_scaled	NA	0.0405966	0.0149041	1.04143	0.00645261	logistic	69828	5328	64500	NA	NA	0		TRUE	FALSE	TRUE	0	Hyperpotassemia	endocrine/metabolic
276.14	P_HIERARCHICAL_scaled	NA	0.132916	0.0144064	1.14215	2.80471e-20	logistic	70037	5537	64500	NA	NA	0		TRUE	TRUE	TRUE	0	Hypopotassemia	endocrine/metabolic
276.4	P_HIERARCHICAL_scaled	NA	0.140091	0.0176048	1.15038	1.75502e-15	logistic	68060	3560	64500	NA	NA	0		TRUE	TRUE	TRUE	0	Acid-base balance disorder	endocrine/metabolic
276.41	P_HIERARCHICAL_scaled	NA	0.141862	0.0182061	1.15242	6.59445e-15	logistic	67814	3314	64500	NA	NA	0		TRUE	TRUE	TRUE	0	Acidosis	endocrine/metabolic
276.42	P_HIERARCHICAL_scaled	NA	-0.00899961	0.0582379	0.991041	0.877191	logistic	64810	310	64500	NA	NA	0		FALSE	FALSE	FALSE	1	Alkalosis	endocrine/metabolic
276.5	P_HIERARCHICAL_scaled	NA	0.0839815	0.0124582	1.08761	1.57221e-11	logistic	72126	7626	64500	NA	NA	0		TRUE	TRUE	TRUE	0	Hypovolemia	endocrine/metabolic
276.6	P_HIERARCHICAL_scaled	NA	0.119435	0.0199707	1.12686	2.22418e-09	logistic	67325	2825	64500	NA	NA	0		TRUE	TRUE	TRUE	0	Fluid overload	endocrine/metabolic
276.8	P_HIERARCHICAL_scaled	NA	0.266009	0.0520192	1.30475	3.15945e-07	logistic	64886	386	64500	NA	NA	0		TRUE	TRUE	TRUE	0	Polydipsia	endocrine/metabolic
277	P_HIERARCHICAL_scaled	NA	0.0532251	0.0165032	1.05467	0.00125915	logistic	85044	3974	81070	NA	NA	0		TRUE	FALSE	TRUE	0	Other disorders of metabolism	endocrine/metabolic
277.1	P_HIERARCHICAL_scaled	NA	0.231522	0.128397	1.26052	0.0713618	logistic	81133	63	81070	NA	NA	0		FALSE	FALSE	FALSE	0	Disorders of porphyrin metabolism	endocrine/metabolic
277.2	P_HIERARCHICAL_scaled	NA	NA	NA	NA	NA	logistic	81080	10	81070	NA	NA	0	[Error: < 20 cases or controls]	NA	NA	NA	0	Other disorders of purine and pyrimidine metabolism	endocrine/metabolic
277.4	P_HIERARCHICAL_scaled	NA	0.053951	0.0375116	1.05543	0.150363	logistic	81798	728	81070	NA	NA	0		FALSE	FALSE	FALSE	0	Disorders of bilirubin excretion	endocrine/metabolic
277.5	P_HIERARCHICAL_scaled	NA	0.0222453	0.0236358	1.02249	0.346618	logistic	82965	1895	81070	NA	NA	0		FALSE	FALSE	FALSE	0	Other disorders of lipoid metabolism	endocrine/metabolic
277.51	P_HIERARCHICAL_scaled	NA	-0.028362	0.0385241	0.972036	0.4616	logistic	81766	696	81070	NA	NA	0		FALSE	FALSE	FALSE	1	Lipoprotein disorders	endocrine/metabolic
277.6	P_HIERARCHICAL_scaled	NA	0.433375	0.100777	1.54246	1.70531e-05	logistic	81174	104	81070	NA	NA	0		TRUE	TRUE	TRUE	0	Other deficiencies of circulating enzymes	endocrine/metabolic
277.7	P_HIERARCHICAL_scaled	NA	0.106625	0.0311985	1.11252	0.000631674	logistic	82143	1073	81070	NA	NA	0		TRUE	FALSE	TRUE	0	Dysmetabolic syndrome X	endocrine/metabolic
277.8	P_HIERARCHICAL_scaled	NA	NA	NA	NA	NA	logistic	81084	14	81070	NA	NA	0	[Error: < 20 cases or controls]	NA	NA	NA	0	Carnitine deficiencies	endocrine/metabolic
278	P_HIERARCHICAL_scaled	NA	0.0714552	0.00744612	1.07407	8.28678e-22	logistic	85198	28433	56765	NA	NA	0		TRUE	TRUE	TRUE	0	Overweight, obesity and other hyperalimentation	endocrine/metabolic
278.1	P_HIERARCHICAL_scaled	NA	0.0904696	0.00826085	1.09469	6.52751e-28	logistic	78044	21279	56765	NA	NA	0		TRUE	TRUE	TRUE	0	Obesity	endocrine/metabolic
278.11	P_HIERARCHICAL_scaled	NA	0.124831	0.0113661	1.13296	4.62441e-28	logistic	66323	9558	56765	NA	NA	0		TRUE	TRUE	TRUE	0	Morbid obesity	endocrine/metabolic
278.3	P_HIERARCHICAL_scaled	NA	0.196372	0.0423932	1.21698	3.61873e-06	logistic	57369	604	56765	NA	NA	0		TRUE	TRUE	TRUE	0	Localized adiposity	endocrine/metabolic
278.4	P_HIERARCHICAL_scaled	NA	0.0919341	0.0121842	1.09629	4.51131e-14	logistic	64928	8163	56765	NA	NA	0		TRUE	TRUE	TRUE	0	Abnormal weight gain	endocrine/metabolic
279	P_HIERARCHICAL_scaled	NA	0.050323	0.00948574	1.05161	1.126e-07	logistic	80788	14191	66597	NA	NA	0		TRUE	TRUE	TRUE	0	Disorders involving the immune mechanism	endocrine/metabolic
279.1	P_HIERARCHICAL_scaled	NA	0.0392938	0.0167798	1.04008	0.0191946	logistic	70539	3942	66597	NA	NA	0		TRUE	FALSE	TRUE	0	Immunity deficiency	endocrine/metabolic
279.11	P_HIERARCHICAL_scaled	NA	0.0890715	0.0234246	1.09316	0.000143254	logistic	68562	1965	66597	NA	NA	0		TRUE	FALSE	TRUE	0	Deficiency of humoral immunity	endocrine/metabolic
279.2	P_HIERARCHICAL_scaled	NA	0.0973124	0.0228534	1.1022	2.06158e-05	logistic	68686	2089	66597	NA	NA	0		TRUE	TRUE	TRUE	0	Autoimmune disease NEC	endocrine/metabolic
279.7	P_HIERARCHICAL_scaled	NA	0.0613239	0.0166059	1.06324	0.00022171	logistic	70637	4040	66597	NA	NA	0		TRUE	FALSE	TRUE	0	Other immunological findings	endocrine/metabolic
279.8	P_HIERARCHICAL_scaled	NA	0.0998475	0.0176864	1.105	1.64768e-08	logistic	70111	3514	66597	NA	NA	0		TRUE	TRUE	TRUE	0	Other specified disorders involving the immune mechanism	endocrine/metabolic
280	P_HIERARCHICAL_scaled	NA	0.100865	0.0113831	1.10613	7.93874e-19	logistic	67952	9491	58461	NA	NA	0		TRUE	TRUE	TRUE	0	Iron deficiency anemias	hematopoietic
280.1	P_HIERARCHICAL_scaled	NA	0.116514	0.0121425	1.12357	8.34378e-22	logistic	66634	8173	58461	NA	NA	0		TRUE	TRUE	TRUE	0	Iron deficiency anemias, unspecified or not due to blood loss	hematopoietic
280.2	P_HIERARCHICAL_scaled	NA	0.00814973	0.0178241	1.00818	0.647505	logistic	61959	3498	58461	NA	NA	0		FALSE	FALSE	FALSE	0	Iron deficiency anemia secondary to blood loss (chronic)	hematopoietic
281	P_HIERARCHICAL_scaled	NA	-0.018582	0.0219686	0.98159	0.39764	logistic	60744	2283	58461	NA	NA	0		FALSE	FALSE	FALSE	1	Other deficiency anemia	hematopoietic
281.1	P_HIERARCHICAL_scaled	NA	-0.0218274	0.0269029	0.978409	0.41717	logistic	59956	1495	58461	NA	NA	0		FALSE	FALSE	FALSE	1	Megaloblastic anemia	hematopoietic
281.11	P_HIERARCHICAL_scaled	NA	-0.0966958	0.0414739	0.907832	0.0197278	logistic	59081	620	58461	NA	NA	0		TRUE	FALSE	TRUE	1	Pernicious anemia	hematopoietic
281.12	P_HIERARCHICAL_scaled	NA	0.0343439	0.0330707	1.03494	0.299037	logistic	59441	980	58461	NA	NA	0		FALSE	FALSE	FALSE	0	Other vitamin B12 deficiency anemia	hematopoietic
281.13	P_HIERARCHICAL_scaled	NA	-0.270392	0.116351	0.76308	0.0201291	logistic	58538	77	58461	NA	NA	0		TRUE	FALSE	TRUE	1	Folate-deficiency anemia	hematopoietic
281.9	P_HIERARCHICAL_scaled	NA	0.057383	0.0373882	1.05906	0.124836	logistic	59223	762	58461	NA	NA	0		FALSE	FALSE	FALSE	0	Deficiency anemias	hematopoietic
282	P_HIERARCHICAL_scaled	NA	0.138326	0.0502336	1.14835	0.0058933	logistic	58882	421	58461	NA	NA	0		TRUE	FALSE	TRUE	0	Hereditary hemolytic anemias	hematopoietic
282.5	P_HIERARCHICAL_scaled	NA	0.863471	0.216835	2.37138	6.82945e-05	logistic	58482	21	58461	NA	NA	0		TRUE	FALSE	TRUE	0	Sickle cell anemia	hematopoietic
282.8	P_HIERARCHICAL_scaled	NA	0.141582	0.0600192	1.1521	0.0183267	logistic	58762	301	58461	NA	NA	0		TRUE	FALSE	TRUE	0	Other hemoglobinopathies	hematopoietic
282.9	P_HIERARCHICAL_scaled	NA	0.0990216	0.0949013	1.10409	0.296755	logistic	58575	114	58461	NA	NA	0		FALSE	FALSE	FALSE	0	Other hereditary hemolytic anemias	hematopoietic
283	P_HIERARCHICAL_scaled	NA	0.100507	0.0558519	1.10573	0.0719362	logistic	58797	336	58461	NA	NA	0		FALSE	FALSE	FALSE	0	Acquired hemolytic anemias	hematopoietic
283.1	P_HIERARCHICAL_scaled	NA	-0.110199	0.109343	0.895656	0.313537	logistic	58548	87	58461	NA	NA	0		FALSE	FALSE	FALSE	1	Autoimmune hemolytic anemias	hematopoietic
283.2	P_HIERARCHICAL_scaled	NA	0.18002	0.100173	1.19724	0.0723222	logistic	58565	104	58461	NA	NA	0		FALSE	FALSE	FALSE	0	Non-autoimmune hemolytic anemias	hematopoietic
283.21	P_HIERARCHICAL_scaled	NA	0.414464	0.231125	1.51356	0.0729335	logistic	58484	23	58461	NA	NA	0		FALSE	FALSE	FALSE	0	Hemolytic-uremic syndrome	hematopoietic
284	P_HIERARCHICAL_scaled	NA	0.0197181	0.0264436	1.01991	0.455868	logistic	59988	1527	58461	NA	NA	0		FALSE	FALSE	FALSE	0	Aplastic anemia	hematopoietic
284.1	P_HIERARCHICAL_scaled	NA	0.00934471	0.0287911	1.00939	0.745507	logistic	59738	1277	58461	NA	NA	0		FALSE	FALSE	FALSE	0	Pancytopenia	hematopoietic
284.2	P_HIERARCHICAL_scaled	NA	NA	NA	NA	NA	logistic	58478	17	58461	NA	NA	0	[Error: < 20 cases or controls]	NA	NA	NA	0	Constitutional aplastic anemia	hematopoietic
285	P_HIERARCHICAL_scaled	NA	0.0704264	0.0083013	1.07297	2.17993e-17	logistic	80363	21902	58461	NA	NA	0		TRUE	TRUE	TRUE	0	Other anemias	hematopoietic
285.1	P_HIERARCHICAL_scaled	NA	0.0618715	0.0184625	1.06383	0.000804617	logistic	61800	3339	58461	NA	NA	0		TRUE	FALSE	TRUE	0	Acute posthemorrhagic anemia	hematopoietic
285.2	P_HIERARCHICAL_scaled	NA	0.029757	0.0200391	1.0302	0.137558	logistic	61236	2775	58461	NA	NA	0		FALSE	FALSE	FALSE	0	Anemia of chronic disease	hematopoietic
285.21	P_HIERARCHICAL_scaled	NA	0.0603439	0.0243844	1.0622	0.013335	logistic	60301	1840	58461	NA	NA	0		TRUE	FALSE	TRUE	0	Anemia in chronic kidney disease	hematopoietic
285.22	P_HIERARCHICAL_scaled	NA	-0.0904638	0.0449285	0.913507	0.0440613	logistic	58985	524	58461	NA	NA	0		TRUE	FALSE	FALSE	1	Anemia in neoplastic disease	hematopoietic
285.3	P_HIERARCHICAL_scaled	NA	-0.0861389	0.152552	0.917467	0.572309	logistic	58507	46	58461	NA	NA	0		FALSE	FALSE	FALSE	1	Sideroblastic anemia	hematopoietic
285.8	P_HIERARCHICAL_scaled	NA	-0.0195875	0.104187	0.980603	0.850874	logistic	58560	99	58461	NA	NA	0		FALSE	FALSE	FALSE	1	Hemoglobinuria	hematopoietic
286	P_HIERARCHICAL_scaled	NA	0.0678227	0.0121708	1.07018	2.51033e-08	logistic	73150	8003	65147	NA	NA	0		TRUE	TRUE	TRUE	0	Coagulation defects	hematopoietic
286.1	P_HIERARCHICAL_scaled	NA	0.092699	0.0444399	1.09713	0.036984	logistic	65676	529	65147	NA	NA	0		TRUE	FALSE	FALSE	0	Congenital coagulation defects	hematopoietic
286.11	P_HIERARCHICAL_scaled	NA	0.0707653	0.0640993	1.07333	0.269596	logistic	65403	256	65147	NA	NA	0		FALSE	FALSE	FALSE	0	Von willebrand's disease	hematopoietic
286.12	P_HIERARCHICAL_scaled	NA	0.153394	0.0683277	1.16578	0.0247696	logistic	65369	222	65147	NA	NA	0		TRUE	FALSE	TRUE	0	Congenital deficiency of other clotting factors (including factor VII)	hematopoietic
286.13	P_HIERARCHICAL_scaled	NA	-0.102	0.11912	0.90303	0.391844	logistic	65222	75	65147	NA	NA	0		FALSE	FALSE	FALSE	1	Congenital factor VIII disorder	hematopoietic
286.2	P_HIERARCHICAL_scaled	NA	0.090604	0.0109526	1.09484	1.31349e-16	logistic	76325	11178	65147	NA	NA	0		TRUE	TRUE	TRUE	0	Encounter for long-term (current) use of anticoagulants	hematopoietic
286.3	P_HIERARCHICAL_scaled	NA	-0.065923	0.0666984	0.936203	0.322969	logistic	65389	242	65147	NA	NA	0		FALSE	FALSE	FALSE	1	Coagulation defects complicating pregnancy or postpartum	hematopoietic
286.4	P_HIERARCHICAL_scaled	NA	0.013158	0.106276	1.01324	0.901466	logistic	65239	92	65147	NA	NA	0		FALSE	FALSE	FALSE	0	Acquired coagulation factor deficiency	hematopoietic
286.5	P_HIERARCHICAL_scaled	NA	0.0237059	0.0382115	1.02399	0.535005	logistic	65903	756	65147	NA	NA	0		FALSE	FALSE	FALSE	0	Hemorrhagic disorder due to intrinsic circulating anticoagulants	hematopoietic
286.6	P_HIERARCHICAL_scaled	NA	-0.301474	0.12636	0.739727	0.0170402	logistic	65216	69	65147	NA	NA	0		TRUE	FALSE	TRUE	1	Defibrination syndrome	hematopoietic
286.7	P_HIERARCHICAL_scaled	NA	0.08582	0.0154397	1.08961	2.72241e-08	logistic	69849	4702	65147	NA	NA	0		TRUE	TRUE	TRUE	0	Other and unspecified coagulation defects	hematopoietic
286.8	P_HIERARCHICAL_scaled	NA	0.128447	0.0234069	1.13706	4.07472e-08	logistic	67094	1947	65147	NA	NA	0		TRUE	TRUE	TRUE	0	Hypercoagulable state	hematopoietic
286.81	P_HIERARCHICAL_scaled	NA	0.120783	0.02382	1.12838	3.96475e-07	logistic	67027	1880	65147	NA	NA	0		TRUE	TRUE	TRUE	0	Primary hypercoagulable state	hematopoietic
286.9	P_HIERARCHICAL_scaled	NA	0.0473236	0.0199096	1.04846	0.0174576	logistic	67924	2777	65147	NA	NA	0		TRUE	FALSE	TRUE	0	Abnormal coagulation profile	hematopoietic
287	P_HIERARCHICAL_scaled	NA	0.0711955	0.0143524	1.07379	7.02961e-07	logistic	70828	5681	65147	NA	NA	0		TRUE	TRUE	TRUE	0	Purpura and other hemorrhagic conditions	hematopoietic
287.1	P_HIERARCHICAL_scaled	NA	0.00970283	0.0370765	1.00975	0.793555	logistic	65925	778	65147	NA	NA	0		FALSE	FALSE	FALSE	0	Spontaneous ecchymoses	hematopoietic
287.2	P_HIERARCHICAL_scaled	NA	-0.045095	0.0822552	0.955907	0.583532	logistic	65303	156	65147	NA	NA	0		FALSE	FALSE	FALSE	1	Allergic purpura	hematopoietic
287.3	P_HIERARCHICAL_scaled	NA	0.054852	0.0161206	1.05638	0.000667453	logistic	69552	4405	65147	NA	NA	0		TRUE	FALSE	TRUE	0	Thrombocytopenia	hematopoietic
287.31	P_HIERARCHICAL_scaled	NA	-0.0202867	0.0481975	0.979918	0.673822	logistic	65602	455	65147	NA	NA	0		FALSE	FALSE	FALSE	1	Primary thrombocytopenia	hematopoietic
287.32	P_HIERARCHICAL_scaled	NA	0.0846444	0.0455056	1.08833	0.0628733	logistic	65659	512	65147	NA	NA	0		FALSE	FALSE	FALSE	0	Secondary thrombocytopenia	hematopoietic
287.4	P_HIERARCHICAL_scaled	NA	0.193291	0.0962748	1.21324	0.0446752	logistic	65261	114	65147	NA	NA	0		TRUE	FALSE	FALSE	0	Qualitative platelet defects	hematopoietic
288	P_HIERARCHICAL_scaled	NA	0.0815167	0.0127165	1.08493	1.45217e-10	logistic	69464	7135	62329	NA	NA	0		TRUE	TRUE	TRUE	0	Diseases of white blood cells	hematopoietic
288.1	P_HIERARCHICAL_scaled	NA	-0.0149678	0.0174088	0.985144	0.389906	logistic	65924	3595	62329	NA	NA	0		FALSE	FALSE	FALSE	1	Decreased white blood cell count	hematopoietic
288.11	P_HIERARCHICAL_scaled	NA	-0.0154656	0.0225584	0.984653	0.492978	logistic	64424	2095	62329	NA	NA	0		FALSE	FALSE	FALSE	1	Neutropenia	hematopoietic
288.2	P_HIERARCHICAL_scaled	NA	0.0648259	0.0138753	1.06697	2.98213e-06	logistic	68208	5879	62329	NA	NA	0		TRUE	TRUE	TRUE	0	Elevated white blood cell count	hematopoietic
288.3	P_HIERARCHICAL_scaled	NA	0.111884	0.0377655	1.11838	0.00305045	logistic	63056	727	62329	NA	NA	0		TRUE	FALSE	TRUE	0	Eosinophilia	hematopoietic
289	P_HIERARCHICAL_scaled	NA	0.0791735	0.015592	1.08239	3.81805e-07	logistic	66910	4581	62329	NA	NA	0		TRUE	TRUE	TRUE	0	Other diseases of blood and blood-forming organs	hematopoietic
289.1	P_HIERARCHICAL_scaled	NA	-0.265447	0.157204	0.766863	0.0913048	logistic	62372	43	62329	NA	NA	0		FALSE	FALSE	FALSE	1	Myelofibrosis	hematopoietic
289.3	P_HIERARCHICAL_scaled	NA	0.139682	0.0370378	1.14991	0.000162379	logistic	63091	762	62329	NA	NA	0		TRUE	FALSE	TRUE	0	Personal history of diseases of blood and blood-forming organs	hematopoietic
289.4	P_HIERARCHICAL_scaled	NA	0.0436304	0.0107719	1.0446	5.11279e-05	logistic	72778	10449	62329	NA	NA	0		TRUE	FALSE	TRUE	0	Lymphadenitis	hematopoietic
289.5	P_HIERARCHICAL_scaled	NA	0.10678	0.0392301	1.11269	0.00649117	logistic	63009	680	62329	NA	NA	0		TRUE	FALSE	TRUE	0	Diseases of spleen	hematopoietic
289.8	P_HIERARCHICAL_scaled	NA	0.213932	0.0438504	1.23854	1.06798e-06	logistic	62450	538	61912	NA	NA	0		TRUE	TRUE	TRUE	0	Polycythemia, secondary	hematopoietic
289.9	P_HIERARCHICAL_scaled	NA	0.153893	0.0304278	1.16637	4.24436e-07	logistic	63460	1131	62329	NA	NA	0		TRUE	TRUE	TRUE	0	Abnormality of red blood cells	hematopoietic
290	P_HIERARCHICAL_scaled	NA	0.175831	0.0161569	1.19224	1.39341e-27	logistic	72230	4628	67602	NA	NA	0		TRUE	TRUE	TRUE	0	Delirium dementia and amnestic and other cognitive disorders	mental disorders
290.1	P_HIERARCHICAL_scaled	NA	0.0965373	0.0217757	1.10135	9.28192e-06	logistic	70138	2536	67602	NA	NA	0		TRUE	TRUE	TRUE	0	Dementias	mental disorders
290.11	P_HIERARCHICAL_scaled	NA	0.158456	0.0342559	1.1717	3.73442e-06	logistic	68572	970	67602	NA	NA	0		TRUE	TRUE	TRUE	0	Alzheimer's disease	mental disorders
290.12	P_HIERARCHICAL_scaled	NA	0.0624651	0.0578838	1.06446	0.280523	logistic	67927	325	67602	NA	NA	0		FALSE	FALSE	FALSE	0	Dementia with cerebral degenerations	mental disorders
290.13	P_HIERARCHICAL_scaled	NA	0.259697	0.0886866	1.29654	0.00340874	logistic	67740	138	67602	NA	NA	0		TRUE	FALSE	TRUE	0	Senile dementia	mental disorders
290.16	P_HIERARCHICAL_scaled	NA	0.109478	0.0454246	1.1157	0.0159481	logistic	68149	547	67602	NA	NA	0		TRUE	FALSE	TRUE	0	Vascular dementia	mental disorders
290.2	P_HIERARCHICAL_scaled	NA	0.262354	0.0236618	1.29999	1.44028e-28	logistic	69538	1936	67602	NA	NA	0		TRUE	TRUE	TRUE	0	Delirium due to conditions classified elsewhere	mental disorders
290.3	P_HIERARCHICAL_scaled	NA	0.182632	0.0191977	1.20037	1.84833e-21	logistic	70601	2999	67602	NA	NA	0		TRUE	TRUE	TRUE	0	Other persistent mental disorders due to conditions classified elsewhere	mental disorders
291	P_HIERARCHICAL_scaled	NA	0.170843	0.0152233	1.1863	3.16389e-29	logistic	72457	4855	67602	NA	NA	0		TRUE	TRUE	TRUE	0	Other specified nonpsychotic and/or transient mental disorders	mental disorders
291.1	P_HIERARCHICAL_scaled	NA	0.0793337	0.0559945	1.08257	0.156538	logistic	67937	335	67602	NA	NA	0		FALSE	FALSE	FALSE	0	Transient mental disorders due to conditions classified elsewhere	mental disorders
291.4	P_HIERARCHICAL_scaled	NA	0.188671	0.0222717	1.20764	2.42655e-17	logistic	69777	2175	67602	NA	NA	0		TRUE	TRUE	TRUE	0	Specific nonpsychotic mental disorders due to brain damage	mental disorders
291.8	P_HIERARCHICAL_scaled	NA	0.184468	0.0203747	1.20258	1.38102e-19	logistic	70242	2640	67602	NA	NA	0		TRUE	TRUE	TRUE	0	Alteration of consciousness	mental disorders
292	P_HIERARCHICAL_scaled	NA	0.163208	0.00907926	1.17728	3.0072e-72	logistic	84002	16400	67602	NA	NA	0		TRUE	TRUE	TRUE	0	Neurological disorders	mental disorders
292.1	P_HIERARCHICAL_scaled	NA	0.126288	0.0158565	1.13461	1.65941e-15	logistic	72111	4509	67602	NA	NA	0		TRUE	TRUE	TRUE	0	Aphasia/speech disturbance	mental disorders
292.11	P_HIERARCHICAL_scaled	NA	0.104854	0.0270187	1.11055	0.000104116	logistic	69093	1491	67602	NA	NA	0		TRUE	FALSE	TRUE	0	Aphasia	mental disorders
292.12	P_HIERARCHICAL_scaled	NA	0.235725	0.0472049	1.26583	5.92484e-07	logistic	68076	474	67602	NA	NA	0		TRUE	TRUE	TRUE	0	Symbolic dysfunction	mental disorders
292.2	P_HIERARCHICAL_scaled	NA	0.111481	0.0238237	1.11793	2.87671e-06	logistic	69612	2010	67602	NA	NA	0		TRUE	TRUE	TRUE	0	Mild cognitive impairment	mental disorders
292.3	P_HIERARCHICAL_scaled	NA	0.174025	0.0142889	1.19009	4.0211e-34	logistic	73497	5895	67602	NA	NA	0		TRUE	TRUE	TRUE	0	Memory loss	mental disorders
292.4	P_HIERARCHICAL_scaled	NA	0.17579	0.0131051	1.19219	5.01625e-41	logistic	74509	6907	67602	NA	NA	0		TRUE	TRUE	TRUE	0	Altered mental status	mental disorders
292.5	P_HIERARCHICAL_scaled	NA	0.237142	0.0268356	1.26762	9.84636e-19	logistic	69096	1494	67602	NA	NA	0		TRUE	TRUE	TRUE	0	Transient alteration of awareness	mental disorders
292.6	P_HIERARCHICAL_scaled	NA	0.298537	0.0366526	1.34789	3.79166e-16	logistic	68378	776	67602	NA	NA	0		TRUE	TRUE	TRUE	0	Hallucinations	mental disorders
293	P_HIERARCHICAL_scaled	NA	0.134524	0.0367651	1.14399	0.000253179	logistic	81755	771	80984	NA	NA	0		TRUE	FALSE	TRUE	0	Symptoms involving head and neck	mental disorders
293.1	P_HIERARCHICAL_scaled	NA	0.0755615	0.0123139	1.07849	8.44697e-10	logistic	88431	7447	80984	NA	NA	0		TRUE	TRUE	TRUE	0	Swelling, mass, or lump in head and neck [Space-occupying lesion, intracranial NOS]	mental disorders
295	P_HIERARCHICAL_scaled	NA	0.451346	0.0206043	1.57042	2.30615e-106	logistic	37598	2786	34812	NA	NA	0		TRUE	TRUE	TRUE	0	Schizophrenia and other psychotic disorders	mental disorders
295.1	P_HIERARCHICAL_scaled	NA	0.620863	0.0320509	1.86053	1.35271e-83	logistic	35927	1115	34812	NA	NA	0		TRUE	TRUE	TRUE	0	Schizophrenia	mental disorders
295.2	P_HIERARCHICAL_scaled	NA	0.644663	0.0406042	1.90535	9.178e-57	logistic	35479	667	34812	NA	NA	0		TRUE	TRUE	TRUE	0	Paranoid disorders	mental disorders
295.3	P_HIERARCHICAL_scaled	NA	0.422594	0.0245145	1.52591	1.36456e-66	logistic	36704	1892	34812	NA	NA	0		TRUE	TRUE	TRUE	0	Psychosis	mental disorders
296	P_HIERARCHICAL_scaled	NA	0.32096	0.00850361	1.37845	0	logistic	63172	28360	34812	NA	NA	0		TRUE	TRUE	TRUE	0	Mood disorders	mental disorders
296.1	P_HIERARCHICAL_scaled	NA	0.498075	0.0152317	1.64555	1.5688e-234	logistic	40724	5912	34812	NA	NA	0		TRUE	TRUE	TRUE	0	Bipolar	mental disorders
296.2	P_HIERARCHICAL_scaled	NA	0.321185	0.00872186	1.37876	7.26141e-297	logistic	60705	25893	34812	NA	NA	0		TRUE	TRUE	TRUE	0	Depression	mental disorders
296.22	P_HIERARCHICAL_scaled	NA	0.329642	0.00912524	1.39047	9.46745e-286	logistic	57106	22294	34812	NA	NA	0		TRUE	TRUE	TRUE	0	Major depressive disorder	mental disorders
297	P_HIERARCHICAL_scaled	NA	0.321271	0.0130693	1.37888	1.96506e-133	logistic	42718	7906	34812	NA	NA	0		TRUE	TRUE	TRUE	0	Suicidal ideation or attempt	mental disorders
297.1	P_HIERARCHICAL_scaled	NA	0.519811	0.0197127	1.68171	3.07803e-153	logistic	38247	3435	34812	NA	NA	0		TRUE	TRUE	TRUE	0	Suicidal ideation	mental disorders
297.2	P_HIERARCHICAL_scaled	NA	0.607579	0.0548272	1.83598	1.53907e-28	logistic	35191	379	34812	NA	NA	0		TRUE	TRUE	TRUE	0	Suicide or self-inflicted injury	mental disorders
300	P_HIERARCHICAL_scaled	NA	0.271411	0.00828419	1.31181	2.00931e-235	logistic	65524	30712	34812	NA	NA	0		TRUE	TRUE	TRUE	0	Anxiety disorders	mental disorders
300.1	P_HIERARCHICAL_scaled	NA	0.272687	0.00852946	1.31349	2.85046e-224	logistic	62804	27992	34812	NA	NA	0		TRUE	TRUE	TRUE	0	Anxiety disorder	mental disorders
300.11	P_HIERARCHICAL_scaled	NA	0.308731	0.012537	1.3617	6.72435e-134	logistic	44028	9216	34812	NA	NA	0		TRUE	TRUE	TRUE	0	Generalized anxiety disorder	mental disorders
300.12	P_HIERARCHICAL_scaled	NA	0.332047	0.017427	1.39382	6.1308e-81	logistic	38928	4116	34812	NA	NA	0		TRUE	TRUE	TRUE	0	Agorophobia, social phobia, and panic disorder	mental disorders
300.13	P_HIERARCHICAL_scaled	NA	0.266316	0.0377336	1.30515	1.69157e-12	logistic	35597	785	34812	NA	NA	0		TRUE	TRUE	TRUE	0	Phobia	mental disorders
300.2	P_HIERARCHICAL_scaled	NA	NA	NA	NA	NA	NA	34812	NA	NA	NA	NA	0	[Error: non-varying phenotype or genotype]	NA	NA	NA	0	Generalized anxiety & phobic disorders	mental disorders
300.3	P_HIERARCHICAL_scaled	NA	0.421611	0.0282803	1.52442	2.91173e-50	logistic	36284	1472	34812	NA	NA	0		TRUE	TRUE	TRUE	0	Obsessive-compulsive disorders	mental disorders
300.4	P_HIERARCHICAL_scaled	NA	0.352316	0.0174062	1.42236	4.28303e-91	logistic	38784	3972	34812	NA	NA	0		TRUE	TRUE	TRUE	0	Dysthymic disorder	mental disorders
300.8	P_HIERARCHICAL_scaled	NA	0.309717	0.0283135	1.36304	7.5142e-28	logistic	36231	1419	34812	NA	NA	0		TRUE	TRUE	TRUE	0	Acute reaction to stress	mental disorders
300.9	P_HIERARCHICAL_scaled	NA	0.512602	0.0174765	1.66963	4.18822e-189	logistic	39157	4345	34812	NA	NA	0		TRUE	TRUE	TRUE	0	Posttraumatic stress disorder	mental disorders
301	P_HIERARCHICAL_scaled	NA	0.574851	0.0263672	1.77687	2.23289e-105	logistic	36563	1751	34812	NA	NA	0		TRUE	TRUE	TRUE	0	Personality disorders	mental disorders
301.1	P_HIERARCHICAL_scaled	NA	0.752332	0.123288	2.12194	1.04609e-09	logistic	34883	71	34812	NA	NA	0		TRUE	TRUE	TRUE	0	Schizoid personality disorder	mental disorders
301.2	P_HIERARCHICAL_scaled	NA	0.596834	0.0331664	1.81636	2.12677e-72	logistic	35930	1118	34812	NA	NA	0		TRUE	TRUE	TRUE	0	Antisocial/borderline personality disorder	mental disorders
302	P_HIERARCHICAL_scaled	NA	0.144148	0.0270387	1.15505	9.75927e-08	logistic	36357	1545	34812	NA	NA	0		TRUE	TRUE	TRUE	0	Sexual and gender identity disorders	mental disorders
302.1	P_HIERARCHICAL_scaled	NA	0.0805765	0.0340674	1.08391	0.0180199	logistic	35769	957	34812	NA	NA	0		TRUE	FALSE	TRUE	0	Decreased libido	mental disorders
303	P_HIERARCHICAL_scaled	NA	0.298116	0.0231168	1.34732	4.73529e-38	logistic	37013	2201	34812	NA	NA	0		TRUE	TRUE	TRUE	0	Psychogenic and somatoform disorders	mental disorders
303.1	P_HIERARCHICAL_scaled	NA	0.526739	0.0753824	1.6934	2.79705e-12	logistic	35002	190	34812	NA	NA	0		TRUE	TRUE	TRUE	0	Dissociative disorder	mental disorders
303.3	P_HIERARCHICAL_scaled	NA	0.198666	0.0336626	1.21977	3.5983e-09	logistic	35806	994	34812	NA	NA	0		TRUE	TRUE	TRUE	0	Psychogenic disorder	mental disorders
303.31	P_HIERARCHICAL_scaled	NA	0.0669331	0.110035	1.06922	0.542995	logistic	34904	92	34812	NA	NA	0		FALSE	FALSE	FALSE	0	Gastrointestinal malfunction arising from mental factors	mental disorders
303.4	P_HIERARCHICAL_scaled	NA	0.41217	0.0296213	1.51009	5.16159e-44	logistic	36116	1304	34812	NA	NA	0		TRUE	TRUE	TRUE	0	Somatoform disorder	mental disorders
304	P_HIERARCHICAL_scaled	NA	0.243472	0.0108831	1.27567	7.44949e-111	logistic	47517	12705	34812	NA	NA	0		TRUE	TRUE	TRUE	0	Adjustment reaction	mental disorders
305.2	P_HIERARCHICAL_scaled	NA	0.244617	0.0227679	1.27713	6.3281e-27	logistic	37172	2360	34812	NA	NA	0		TRUE	TRUE	TRUE	0	Eating disorder	mental disorders
305.21	P_HIERARCHICAL_scaled	NA	0.190538	0.0564591	1.2099	0.000738686	logistic	35178	366	34812	NA	NA	0		TRUE	FALSE	TRUE	0	Anorexia nervosa	mental disorders
306	P_HIERARCHICAL_scaled	NA	0.19818	0.0110517	1.21918	6.62273e-72	logistic	47027	12215	34812	NA	NA	0		TRUE	TRUE	TRUE	0	Other mental disorder	mental disorders
306.1	P_HIERARCHICAL_scaled	NA	0.161197	0.0445041	1.17492	0.000292246	logistic	35422	610	34812	NA	NA	0		TRUE	FALSE	TRUE	0	Mental disorders durring/after pregnancy	mental disorders
306.9	P_HIERARCHICAL_scaled	NA	0.193907	0.0311411	1.21398	4.76242e-10	logistic	35966	1154	34812	NA	NA	0		TRUE	TRUE	TRUE	0	Tension headache	mental disorders
312	P_HIERARCHICAL_scaled	NA	0.433968	0.0393199	1.54337	2.53758e-28	logistic	84558	685	83873	NA	NA	0		TRUE	TRUE	TRUE	0	Conduct disorders	mental disorders
312.3	P_HIERARCHICAL_scaled	NA	0.452176	0.0621263	1.57173	3.37984e-13	logistic	84140	267	83873	NA	NA	0		TRUE	TRUE	TRUE	0	Impulse control disorder	mental disorders
313	P_HIERARCHICAL_scaled	NA	0.210805	0.015394	1.23467	1.10301e-42	logistic	88682	4809	83873	NA	NA	0		TRUE	TRUE	TRUE	0	Pervasive developmental disorders	mental disorders
313.1	P_HIERARCHICAL_scaled	NA	0.229187	0.0165567	1.25758	1.4105e-43	logistic	87991	4118	83873	NA	NA	0		TRUE	TRUE	TRUE	0	Attention deficit hyperactivity disorder	mental disorders
313.2	P_HIERARCHICAL_scaled	NA	0.335223	0.0714189	1.39825	2.68231e-06	logistic	84079	206	83873	NA	NA	0		TRUE	TRUE	TRUE	0	Tics and stuttering	mental disorders
313.3	P_HIERARCHICAL_scaled	NA	0.291098	0.0588419	1.3379	7.53229e-07	logistic	84189	316	83873	NA	NA	0		TRUE	TRUE	TRUE	0	Autism	mental disorders
315	P_HIERARCHICAL_scaled	NA	0.277848	0.0250458	1.32029	1.34768e-28	logistic	85554	1681	83873	NA	NA	0		TRUE	TRUE	TRUE	0	Develomental delays and disorders	mental disorders
315.1	P_HIERARCHICAL_scaled	NA	0.303615	0.0617869	1.35475	8.9279e-07	logistic	84143	270	83873	NA	NA	0		TRUE	TRUE	TRUE	0	Learning disorder	mental disorders
315.2	P_HIERARCHICAL_scaled	NA	-0.119446	0.0759018	0.887412	0.115559	logistic	84054	181	83873	NA	NA	0		FALSE	FALSE	FALSE	1	Speech and language disorder	mental disorders
315.3	P_HIERARCHICAL_scaled	NA	0.303213	0.081486	1.3542	0.000198396	logistic	84033	160	83873	NA	NA	0		TRUE	FALSE	TRUE	0	Mental retardation	mental disorders
316	P_HIERARCHICAL_scaled	NA	0.303385	0.0132365	1.35444	2.9136e-116	logistic	62105	6875	55230	NA	NA	0		TRUE	TRUE	TRUE	0	Substance addiction and disorders	mental disorders
316.1	P_HIERARCHICAL_scaled	NA	0.0407119	0.0463262	1.04155	0.379505	logistic	55721	491	55230	NA	NA	0		FALSE	FALSE	FALSE	0	Polyneuropathy due to drugs	mental disorders
317	P_HIERARCHICAL_scaled	NA	0.278436	0.0125012	1.32106	6.79343e-110	logistic	63133	7903	55230	NA	NA	0		TRUE	TRUE	TRUE	0	Alcohol-related disorders	mental disorders
317.1	P_HIERARCHICAL_scaled	NA	0.28275	0.0139188	1.32677	9.63188e-92	logistic	61393	6163	55230	NA	NA	0		TRUE	TRUE	TRUE	0	Alcoholism	mental disorders
317.11	P_HIERARCHICAL_scaled	NA	0.228832	0.0332348	1.25713	5.76579e-12	logistic	56193	963	55230	NA	NA	0		TRUE	TRUE	TRUE	0	Alcoholic liver damage	mental disorders
318	P_HIERARCHICAL_scaled	NA	0.178563	0.00819577	1.1955	3.06703e-105	logistic	78597	23367	55230	NA	NA	0		TRUE	TRUE	TRUE	0	Tobacco use disorder	mental disorders
320	P_HIERARCHICAL_scaled	NA	-0.00126325	0.0389926	0.998738	0.974155	logistic	90881	683	90198	NA	NA	0		FALSE	FALSE	FALSE	1	Meningitis	neurological
323	P_HIERARCHICAL_scaled	NA	0.121122	0.0394768	1.12876	0.00215367	logistic	90867	669	90198	NA	NA	0		TRUE	FALSE	TRUE	0	Encephalitis	neurological
323.2	P_HIERARCHICAL_scaled	NA	0.0879319	0.0991717	1.09191	0.37526	logistic	90303	105	90198	NA	NA	0		FALSE	FALSE	FALSE	0	Acute (transverse) myelitis	neurological
323.8	P_HIERARCHICAL_scaled	NA	0.0879102	0.043267	1.09189	0.0421734	logistic	90755	557	90198	NA	NA	0		TRUE	FALSE	FALSE	0	Encephalitis, non-infectious	neurological
324	P_HIERARCHICAL_scaled	NA	0.188025	0.0419663	1.20686	7.45059e-06	logistic	90786	588	90198	NA	NA	0		TRUE	TRUE	TRUE	0	Other CNS infection and poliomyelitis	neurological
324.1	P_HIERARCHICAL_scaled	NA	NA	NA	NA	NA	logistic	90208	10	90198	NA	NA	0	[Error: < 20 cases or controls]	NA	NA	NA	0	Jakob-Creutzfeldt disease	neurological
325	P_HIERARCHICAL_scaled	NA	-0.291486	0.114727	0.747153	0.0110633	logistic	90278	80	90198	NA	NA	0		TRUE	FALSE	TRUE	1	Phlebitis and thrombophlebitis of intracranial venous sinuses	neurological
327	P_HIERARCHICAL_scaled	NA	0.141177	0.00861173	1.15163	2.12556e-60	logistic	78595	18645	59950	NA	NA	0		TRUE	TRUE	TRUE	0	Sleep disorders	neurological
327.1	P_HIERARCHICAL_scaled	NA	0.192851	0.0235877	1.2127	2.93697e-16	logistic	61860	1910	59950	NA	NA	0		TRUE	TRUE	TRUE	0	Hypersomnia	neurological
327.3	P_HIERARCHICAL_scaled	NA	0.110452	0.00941732	1.11678	9.09436e-32	logistic	75093	15143	59950	NA	NA	0		TRUE	TRUE	TRUE	0	Sleep apnea	neurological
327.31	P_HIERARCHICAL_scaled	NA	0.179846	0.0339789	1.19703	1.20399e-07	logistic	60869	919	59950	NA	NA	0		TRUE	TRUE	TRUE	0	Central/nonobstroctive sleep apnea	neurological
327.32	P_HIERARCHICAL_scaled	NA	0.103823	0.00991211	1.1094	1.13341e-25	logistic	73192	13242	59950	NA	NA	0		TRUE	TRUE	TRUE	0	Obstructive sleep apnea	neurological
327.4	P_HIERARCHICAL_scaled	NA	0.144152	0.0101942	1.15506	2.13677e-45	logistic	72117	12167	59950	NA	NA	0		TRUE	TRUE	TRUE	0	Insomnia	neurological
327.41	P_HIERARCHICAL_scaled	NA	0.135679	0.0211651	1.14531	1.45021e-10	logistic	62345	2395	59950	NA	NA	0		TRUE	TRUE	TRUE	0	Organic or persistent insomnia	neurological
327.5	P_HIERARCHICAL_scaled	NA	0.133896	0.0322132	1.14327	3.23087e-05	logistic	60953	1003	59950	NA	NA	0		TRUE	FALSE	TRUE	0	Parasomnia	neurological
327.6	P_HIERARCHICAL_scaled	NA	0.221653	0.0423647	1.24814	1.67666e-07	logistic	60525	575	59950	NA	NA	0		TRUE	TRUE	TRUE	0	Circadian rhythm sleep disorder	neurological
327.7	P_HIERARCHICAL_scaled	NA	0.208405	0.0177235	1.23171	6.37443e-32	logistic	63482	3532	59950	NA	NA	0		TRUE	TRUE	TRUE	0	Sleep related movement disorders	neurological
327.71	P_HIERARCHICAL_scaled	NA	0.240722	0.0205075	1.27217	8.11253e-32	logistic	62554	2604	59950	NA	NA	0		TRUE	TRUE	TRUE	0	Restless legs syndrome	neurological
327.72	P_HIERARCHICAL_scaled	NA	0.052332	0.0524327	1.05373	0.318241	logistic	60329	379	59950	NA	NA	0		FALSE	FALSE	FALSE	0	Sleep related leg cramps	neurological
331	P_HIERARCHICAL_scaled	NA	0.0581174	0.0282417	1.05984	0.0396035	logistic	64512	1347	63165	NA	NA	0		TRUE	FALSE	FALSE	0	Other cerebral degenerations	neurological
331.1	P_HIERARCHICAL_scaled	NA	0.0956578	0.0362754	1.10038	0.00836462	logistic	63970	805	63165	NA	NA	0		TRUE	FALSE	TRUE	0	Hydrocephalus	neurological
331.9	P_HIERARCHICAL_scaled	NA	0.0798624	0.0485209	1.08314	0.0997767	logistic	63615	450	63165	NA	NA	0		FALSE	FALSE	FALSE	0	Cerebral degeneration, unspecified	neurological
332	P_HIERARCHICAL_scaled	NA	0.0571761	0.0294886	1.05884	0.052511	logistic	64432	1267	63165	NA	NA	0		FALSE	FALSE	FALSE	0	Parkinson's disease	neurological
333	P_HIERARCHICAL_scaled	NA	0.169341	0.0164	1.18452	5.39376e-25	logistic	67340	4175	63165	NA	NA	0		TRUE	TRUE	TRUE	0	Extrapyramidal disease and abnormal movement disorders	neurological
333.1	P_HIERARCHICAL_scaled	NA	0.228593	0.0255644	1.25683	3.82666e-19	logistic	64827	1662	63165	NA	NA	0		TRUE	TRUE	TRUE	0	Essential tremor	neurological
333.2	P_HIERARCHICAL_scaled	NA	0.098353	0.0416914	1.10335	0.0183208	logistic	63775	610	63165	NA	NA	0		TRUE	FALSE	TRUE	0	Myoclonus	neurological
333.3	P_HIERARCHICAL_scaled	NA	0.229874	0.122615	1.25844	0.060826	logistic	63234	69	63165	NA	NA	0		FALSE	FALSE	FALSE	0	Tics and choreas	neurological
333.4	P_HIERARCHICAL_scaled	NA	0.185722	0.0290437	1.20409	1.61011e-10	logistic	64427	1262	63165	NA	NA	0		TRUE	TRUE	TRUE	0	Torsion dystonia	neurological
333.8	P_HIERARCHICAL_scaled	NA	-0.00997779	0.0618499	0.990072	0.871839	logistic	63438	273	63165	NA	NA	0		FALSE	FALSE	FALSE	1	Other degenerative diseases of the basal ganglia	neurological
334	P_HIERARCHICAL_scaled	NA	0.0835722	0.0197722	1.08716	2.37087e-05	logistic	65978	2813	63165	NA	NA	0		TRUE	TRUE	TRUE	0	Degenerative disease of the spinal cord	neurological
334.1	P_HIERARCHICAL_scaled	NA	0.133934	0.0662459	1.14332	0.0432005	logistic	63407	242	63165	NA	NA	0		TRUE	FALSE	FALSE	0	Spinocerebellar disease	neurological
334.2	P_HIERARCHICAL_scaled	NA	0.0951718	0.0517525	1.09985	0.0659181	logistic	63560	395	63165	NA	NA	0		FALSE	FALSE	FALSE	0	Anterior horn cell disease	neurological
334.21	P_HIERARCHICAL_scaled	NA	0.165444	0.0592333	1.17992	0.00522079	logistic	63466	301	63165	NA	NA	0		TRUE	FALSE	TRUE	0	Amyotrophic Lateral Sclerosis	neurological
335	P_HIERARCHICAL_scaled	NA	0.0387116	0.0257296	1.03947	0.132438	logistic	64799	1634	63165	NA	NA	0		FALSE	FALSE	FALSE	0	Multiple sclerosis	neurological
337	P_HIERARCHICAL_scaled	NA	0.275825	0.0267054	1.31762	5.24026e-25	logistic	64679	1514	63165	NA	NA	0		TRUE	TRUE	TRUE	0	Disorders of the autonomic nervous system	neurological
337.1	P_HIERARCHICAL_scaled	NA	0.406131	0.0437262	1.501	1.57134e-20	logistic	63721	556	63165	NA	NA	0		TRUE	TRUE	TRUE	0	Peripheral autonomic neuropathy	neurological
338	P_HIERARCHICAL_scaled	NA	0.0724013	0.00727968	1.07509	2.63373e-23	logistic	84485	32434	52051	NA	NA	0		TRUE	TRUE	TRUE	0	Pain	neurological
338.1	P_HIERARCHICAL_scaled	NA	0.0696783	0.00868886	1.07216	1.06377e-15	logistic	71266	19215	52051	NA	NA	0		TRUE	TRUE	TRUE	0	Acute pain	neurological
338.2	P_HIERARCHICAL_scaled	NA	0.0891389	0.00822201	1.09323	2.18865e-27	logistic	74415	22364	52051	NA	NA	0		TRUE	TRUE	TRUE	0	Chronic pain	neurological
339	P_HIERARCHICAL_scaled	NA	0.152171	0.010262	1.16436	9.56892e-50	logistic	79853	11864	67989	NA	NA	0		TRUE	TRUE	TRUE	0	Other headache syndromes	neurological
340	P_HIERARCHICAL_scaled	NA	0.0826212	0.0104464	1.08613	2.59294e-15	logistic	79927	11938	67989	NA	NA	0		TRUE	TRUE	TRUE	0	Migraine	neurological
340.1	P_HIERARCHICAL_scaled	NA	0.0615696	0.0164907	1.0635	0.000188766	logistic	72182	4193	67989	NA	NA	0		TRUE	FALSE	TRUE	0	Migrain with aura	neurological
341	P_HIERARCHICAL_scaled	NA	0.0475835	0.0336195	1.04873	0.156965	logistic	64108	943	63165	NA	NA	0		FALSE	FALSE	FALSE	0	Other demyelinating diseases of central nervous system	neurological
342	P_HIERARCHICAL_scaled	NA	0.0990786	0.0253824	1.10415	9.48341e-05	logistic	64845	1680	63165	NA	NA	0		TRUE	FALSE	TRUE	0	Hemiplegia	neurological
343	P_HIERARCHICAL_scaled	NA	-0.0528508	0.0917553	0.948522	0.564617	logistic	63291	126	63165	NA	NA	0		FALSE	FALSE	FALSE	1	Infantile cerebral palsy	neurological
344	P_HIERARCHICAL_scaled	NA	0.160511	0.0334382	1.17411	1.58485e-06	logistic	64112	947	63165	NA	NA	0		TRUE	TRUE	TRUE	0	Other paralytic syndromes	neurological
345	P_HIERARCHICAL_scaled	NA	0.144644	0.0116701	1.15563	2.80214e-35	logistic	71894	8729	63165	NA	NA	0		TRUE	TRUE	TRUE	0	Epilepsy, recurrent seizures, convulsions	neurological
345.1	P_HIERARCHICAL_scaled	NA	0.0930817	0.0170985	1.09755	5.21394e-08	logistic	66968	3803	63165	NA	NA	0		TRUE	TRUE	TRUE	0	Epilepsy	neurological
345.11	P_HIERARCHICAL_scaled	NA	0.108009	0.0252452	1.11406	1.88245e-05	logistic	64859	1694	63165	NA	NA	0		TRUE	TRUE	TRUE	0	Generalized convulsive epilepsy	neurological
345.12	P_HIERARCHICAL_scaled	NA	0.101994	0.0191656	1.10738	1.02798e-07	logistic	66145	2980	63165	NA	NA	0		TRUE	TRUE	TRUE	0	Partial epilepsy	neurological
345.3	P_HIERARCHICAL_scaled	NA	0.142784	0.0122256	1.15348	1.63024e-31	logistic	71024	7859	63165	NA	NA	0		TRUE	TRUE	TRUE	0	Convulsions	neurological
346	P_HIERARCHICAL_scaled	NA	0.25842	0.0367452	1.29488	2.02497e-12	logistic	63938	773	63165	NA	NA	0		TRUE	TRUE	TRUE	0	Abnormal findings on study of brain and/or nervous system	neurological
346.1	P_HIERARCHICAL_scaled	NA	0.0958687	0.0215435	1.10061	8.58669e-06	logistic	65506	2341	63165	NA	NA	0		TRUE	TRUE	TRUE	0	Nonspecific abnormal findings on radiological and other examination of skull and head	neurological
346.2	P_HIERARCHICAL_scaled	NA	0.263305	0.0382744	1.30122	6.01037e-12	logistic	63877	712	63165	NA	NA	0		TRUE	TRUE	TRUE	0	Nonspecific abnormal results of function study of brain and central nervous system	neurological
346.3	P_HIERARCHICAL_scaled	NA	0.143326	0.0650624	1.15411	0.0276021	logistic	63414	249	63165	NA	NA	0		TRUE	FALSE	TRUE	0	Nonspecific abnormal findings in cerebrospinal fluid	neurological
347	P_HIERARCHICAL_scaled	NA	0.216014	0.0650705	1.24112	0.000901185	logistic	63412	247	63165	NA	NA	0		TRUE	FALSE	TRUE	0	Cataplexy and narcolepsy	neurological
348	P_HIERARCHICAL_scaled	NA	0.130915	0.0163784	1.13987	1.31514e-15	logistic	67315	4150	63165	NA	NA	0		TRUE	TRUE	TRUE	0	Other conditions of brain	neurological
348.2	P_HIERARCHICAL_scaled	NA	0.130915	0.0245832	1.13987	1.00743e-07	logistic	64951	1786	63165	NA	NA	0		TRUE	TRUE	TRUE	0	Cerebral edema and compression of brain	neurological
348.4	P_HIERARCHICAL_scaled	NA	0.19766	0.0478526	1.21855	3.61817e-05	logistic	63624	459	63165	NA	NA	0		TRUE	FALSE	TRUE	0	Cerebral cysts	neurological
348.7	P_HIERARCHICAL_scaled	NA	0.035368	0.0533321	1.036	0.507224	logistic	63533	368	63165	NA	NA	0		FALSE	FALSE	FALSE	0	Coma	neurological
348.8	P_HIERARCHICAL_scaled	NA	0.145709	0.0228646	1.15686	1.85748e-10	logistic	65228	2063	63165	NA	NA	0		TRUE	TRUE	TRUE	0	Encephalopathy, not elsewhere classified	neurological
348.9	P_HIERARCHICAL_scaled	NA	0.140194	0.0150341	1.1505	1.10939e-20	logistic	68173	5008	63165	NA	NA	0		TRUE	TRUE	TRUE	0	Other conditions of brain, NOS	neurological
349	P_HIERARCHICAL_scaled	NA	0.0429027	0.0288686	1.04384	0.137242	logistic	64451	1286	63165	NA	NA	0		FALSE	FALSE	FALSE	0	Other and unspecified disorders of the nervous system	neurological
350	P_HIERARCHICAL_scaled	NA	0.115094	0.0092476	1.12198	1.47331e-35	logistic	87002	15652	71350	NA	NA	0		TRUE	TRUE	TRUE	0	Abnormal movement	neurological
350.1	P_HIERARCHICAL_scaled	NA	0.104257	0.0131639	1.10989	2.37677e-15	logistic	77975	6625	71350	NA	NA	0		TRUE	TRUE	TRUE	0	Abnormal involuntary movements	neurological
350.2	P_HIERARCHICAL_scaled	NA	0.125323	0.0113514	1.13351	2.44355e-28	logistic	81274	9924	71350	NA	NA	0		TRUE	TRUE	TRUE	0	Abnormality of gait	neurological
350.3	P_HIERARCHICAL_scaled	NA	0.138418	0.0205092	1.14846	1.48789e-11	logistic	73931	2581	71350	NA	NA	0		TRUE	TRUE	TRUE	0	Lack of coordination	neurological
350.5	P_HIERARCHICAL_scaled	NA	0.102913	0.0443311	1.10839	0.0202623	logistic	71882	532	71350	NA	NA	0		TRUE	FALSE	TRUE	0	Abnormal reflex	neurological
350.6	P_HIERARCHICAL_scaled	NA	0.0259167	0.0304628	1.02626	0.394899	logistic	72487	1137	71350	NA	NA	0		FALSE	FALSE	FALSE	0	Disturbances of sensation of smell and taste	neurological
351	P_HIERARCHICAL_scaled	NA	0.0673897	0.0105469	1.06971	1.66382e-10	logistic	83457	11069	72388	NA	NA	0		TRUE	TRUE	TRUE	0	Other peripheral nerve disorders	neurological
352	P_HIERARCHICAL_scaled	NA	0.0625457	0.020866	1.06454	0.00272202	logistic	74875	2487	72388	NA	NA	0		TRUE	FALSE	TRUE	0	Disorders of other cranial nerves	neurological
352.1	P_HIERARCHICAL_scaled	NA	0.116835	0.0289872	1.12393	5.56404e-05	logistic	73662	1274	72388	NA	NA	0		TRUE	FALSE	TRUE	0	Trigeminal nerve disorders [CN5]	neurological
352.2	P_HIERARCHICAL_scaled	NA	-0.00677693	0.031197	0.993246	0.828029	logistic	73479	1091	72388	NA	NA	0		FALSE	FALSE	FALSE	1	Facial nerve disorders [CN7]	neurological
353	P_HIERARCHICAL_scaled	NA	0.10865	0.0215244	1.11477	4.47014e-07	logistic	74716	2328	72388	NA	NA	0		TRUE	TRUE	TRUE	0	Nerve root and plexus disorders	neurological
353.1	P_HIERARCHICAL_scaled	NA	0.0929708	0.0311856	1.09743	0.00287111	logistic	73472	1084	72388	NA	NA	0		TRUE	FALSE	TRUE	0	Nerve plexus lesions	neurological
353.2	P_HIERARCHICAL_scaled	NA	0.154617	0.0302756	1.16721	3.2733e-07	logistic	73552	1164	72388	NA	NA	0		TRUE	TRUE	TRUE	0	Nerve root lesions	neurological
355	P_HIERARCHICAL_scaled	NA	0.244596	0.0393186	1.2771	4.94431e-10	logistic	73078	690	72388	NA	NA	0		TRUE	TRUE	TRUE	0	Complex regional/central pain syndrome	neurological
355.1	P_HIERARCHICAL_scaled	NA	0.154798	0.020238	1.16742	2.02751e-14	logistic	75031	2643	72388	NA	NA	0		TRUE	TRUE	TRUE	0	Chronic pain syndrome	neurological
356	P_HIERARCHICAL_scaled	NA	0.119435	0.013942	1.12686	1.06625e-17	logistic	83812	5814	77998	NA	NA	0		TRUE	TRUE	TRUE	0	Hereditary and idiopathic peripheral neuropathy	neurological
357	P_HIERARCHICAL_scaled	NA	0.0948807	0.0127545	1.09953	1.01455e-13	logistic	85022	7024	77998	NA	NA	0		TRUE	TRUE	TRUE	0	Inflammatory and toxic neuropathy	neurological
358	P_HIERARCHICAL_scaled	NA	0.0958476	0.0425728	1.10059	0.0243615	logistic	78571	573	77998	NA	NA	0		TRUE	FALSE	TRUE	0	Myoneural disorders	neurological
358.1	P_HIERARCHICAL_scaled	NA	0.0400411	0.053021	1.04085	0.450134	logistic	78368	370	77998	NA	NA	0		FALSE	FALSE	FALSE	0	Myasthenia gravis	neurological
359	P_HIERARCHICAL_scaled	NA	0.132838	0.0261332	1.14207	3.71275e-07	logistic	79549	1551	77998	NA	NA	0		TRUE	TRUE	TRUE	0	Muscular dystrophies and other myopathies	neurological
359.1	P_HIERARCHICAL_scaled	NA	0.118498	0.0672006	1.1258	0.0778424	logistic	78228	230	77998	NA	NA	0		FALSE	FALSE	FALSE	0	Muscular dystrophies	neurological
359.2	P_HIERARCHICAL_scaled	NA	0.1379	0.0271225	1.14786	3.68867e-07	logistic	79437	1439	77998	NA	NA	0		TRUE	TRUE	TRUE	0	Myopathy	neurological
360	P_HIERARCHICAL_scaled	NA	0.182864	0.0670417	1.20065	0.00637941	logistic	79432	230	79202	NA	NA	0		TRUE	FALSE	TRUE	0	Disorders of the globe	sense organs
360.2	P_HIERARCHICAL_scaled	NA	0.073863	0.0813209	1.07666	0.363725	logistic	79358	156	79202	NA	NA	0		FALSE	FALSE	FALSE	0	Progressive myopia	sense organs
360.3	P_HIERARCHICAL_scaled	NA	0.228056	0.174855	1.25616	0.192145	logistic	79238	36	79202	NA	NA	0		FALSE	FALSE	FALSE	0	Hypotony of eye	sense organs
361	P_HIERARCHICAL_scaled	NA	-0.00579135	0.0296991	0.994225	0.845392	logistic	80399	1197	79202	NA	NA	0		FALSE	FALSE	FALSE	1	Retinal detachments and defects	sense organs
361.1	P_HIERARCHICAL_scaled	NA	-0.0318767	0.0490933	0.968626	0.516138	logistic	79636	434	79202	NA	NA	0		FALSE	FALSE	FALSE	1	Retinal detachment with retinal defect	sense organs
361.2	P_HIERARCHICAL_scaled	NA	0.24413	0.11552	1.27651	0.0345744	logistic	79281	79	79202	NA	NA	0		TRUE	FALSE	FALSE	0	Retinoschisis and retinal cysts	sense organs
362	P_HIERARCHICAL_scaled	NA	0.0395682	0.0151093	1.04036	0.00882396	logistic	83417	5020	78397	NA	NA	0		TRUE	FALSE	TRUE	0	Other retinal disorders	sense organs
362.1	P_HIERARCHICAL_scaled	NA	NA	NA	NA	NA	logistic	78413	16	78397	NA	NA	0	[Error: < 20 cases or controls]	NA	NA	NA	0	Retinopathy of prematurity	sense organs
362.2	P_HIERARCHICAL_scaled	NA	0.0369427	0.0197404	1.03763	0.0612851	logistic	81315	2918	78397	NA	NA	0		FALSE	FALSE	FALSE	0	Degeneration of macula and posterior pole of retina	sense organs
362.21	P_HIERARCHICAL_scaled	NA	0.0834003	0.0541622	1.08698	0.123603	logistic	78771	374	78397	NA	NA	0		FALSE	FALSE	FALSE	0	Macular degeneration, dry	sense organs
362.22	P_HIERARCHICAL_scaled	NA	0.230443	0.0857766	1.25916	0.00721936	logistic	78545	148	78397	NA	NA	0		TRUE	FALSE	TRUE	0	Macular degeneration, wet	sense organs
362.23	P_HIERARCHICAL_scaled	NA	0.0426958	0.0438136	1.04362	0.329815	logistic	78947	550	78397	NA	NA	0		FALSE	FALSE	FALSE	0	Cystoid macular degeneration of retina	sense organs
[truncated: 1,205 more rows]

## Sheet: Table 3. INTp
Table 3. Phewas results of the internalizing polygenic index from the phenotypically informed model
[truncated: 1,818 more rows]

[truncated: 10 more sheets: Table 4. EXTp, Table 5. TDp, Table 6. INTg, Table 7. COMPg, Table 8. TDg, Tabl 9. Unique p Associations, Tabl 10. Unique INT Association, Sheet4, Sheet5, Sheet6]
